# Supplementary material for: N′-(2-Hy­droxy-1-naphth­yl­methylidene)-3-meth­oxy­benzohydrazide
Source: Acta Crystallogr Sect E Struct Rep Online. 2010 Jun 16;66(Pt 7):o1650. doi: 10.1107/S1600536810022026 (PMC3006874; doi:10.1107/S1600536810022026)
Supplement: Supplementary file 2 [file e-66-o1650-Isup2.hkl]

# 
# h,k,l, Fc-squared, Fo-squared, sigma(Fo-squared) and status flag 
# 
data_I
_shelx_title ' P21n in P2(1)/n' 
_shelx_refln_list_code          4 
_shelx_F_calc_maximum      191.67 
_exptl_crystal_F_000       672.00 
_reflns_d_resolution_high  0.7829 
 
loop_ 
 _symmetry_equiv_pos_as_xyz 
 'x, y, z' 
 '-x+1/2, y+1/2, -z+1/2' 
 '-x, -y, -z' 
 'x-1/2, -y-1/2, z-1/2' 
 
_cell_length_a     7.1700 
_cell_length_b    31.1741 
_cell_length_c     7.4669 
_cell_angle_alpha  90.000 
_cell_angle_beta  109.746 
_cell_angle_gamma  90.000 
 
_shelx_F_squared_multiplier     1.000 
 
loop_ 
 _refln_index_h 
 _refln_index_k 
 _refln_index_l 
 _refln_F_squared_calc 
 _refln_F_squared_meas 
 _refln_F_squared_sigma 
 _refln_observed_status 
   2   0   0     8605.95     8655.95     56.51 o 
   4   0   0     1055.58     1023.18     41.12 o 
   6   0   0       98.20      113.21     23.61 o 
   8   0   0       11.16       18.23     15.29 o 
   1   1   0      477.91      496.64     18.97 o 
   2   1   0    24601.19    22159.88   1011.48 o 
   3   1   0       25.18       17.49      6.12 o 
   4   1   0     1488.23     1576.19     35.91 o 
   5   1   0      255.25      234.20     18.12 o 
   6   1   0       28.46       27.25     11.99 o 
   7   1   0        8.10       -5.35      7.43 o 
   8   1   0        3.25        3.61      6.90 o 
   0   2   0     3703.23        1.82      1.11 o 
   1   2   0      862.41      847.97     14.37 o 
   2   2   0    22615.72    21177.96    473.29 o 
   3   2   0       67.23       49.77      7.93 o 
   4   2   0       39.44       60.69     10.17 o 
   5   2   0       54.59       48.92     11.11 o 
   6   2   0       56.12       65.91     14.34 o 
   7   2   0        2.18       -1.18      7.34 o 
   8   2   0        6.59       10.86      8.92 o 
   1   3   0        1.94        1.49      4.07 o 
   2   3   0    12173.19    11681.59    209.88 o 
   3   3   0     1422.60     1463.98     42.31 o 
   4   3   0      461.38      462.73     20.46 o 
   5   3   0       49.43       48.18     11.51 o 
   6   3   0      286.46      313.12     18.21 o 
   7   3   0        3.55       -6.00      6.93 o 
   8   3   0        1.92        7.06      8.92 o 
   1   4   0     1642.22     1424.46    395.89 o 
   2   4   0      417.88      390.68      8.07 o 
   3   4   0      258.98      236.23     10.18 o 
   4   4   0     1214.02     1205.93     29.51 o 
   5   4   0      119.71      135.28     11.87 o 
   6   4   0        0.10        1.34      5.81 o 
   7   4   0       39.44       35.88     10.47 o 
   8   4   0       12.43        7.99      8.33 o 
   1   5   0      726.21      728.29     18.32 o 
   2   5   0        0.81        1.82      3.11 o 
   3   5   0        0.06        1.93      3.01 o 
   4   5   0      556.38      588.15     22.65 o 
   5   5   0       75.90       75.85      9.37 o 
   6   5   0        1.44       -3.81      5.90 o 
   7   5   0        0.14       -1.98      7.42 o 
   8   5   0        1.04        5.45      7.93 o 
   0   6   0       20.27       15.45      4.12 o 
   1   6   0     2466.97     2317.90     56.74 o 
   2   6   0      256.97      267.63      7.61 o 
   3   6   0      117.63      119.37      7.66 o 
   4   6   0      402.41      390.55     23.65 o 
   5   6   0       78.06       83.10      9.92 o 
   6   6   0       60.28       67.90     10.67 o 
   7   6   0       48.07       41.26     10.29 o 
   8   6   0        5.00        4.07      8.28 o 
   1   7   0      527.63      510.31     14.48 o 
   2   7   0       95.51       97.25     16.75 o 
   3   7   0        3.30        5.36      2.49 o 
   4   7   0        7.12        1.33      3.80 o 
   5   7   0        0.75       -0.82      7.44 o 
   6   7   0       15.95       13.50      6.55 o 
   7   7   0        1.68        2.95      7.27 o 
   8   7   0        0.10       -0.50      8.12 o 
   0   8   0     3876.36     3547.55     31.98 o 
   1   8   0        0.09       -1.24      2.68 o 
   2   8   0      322.01      298.57     50.60 o 
   3   8   0      790.14      802.91     19.83 o 
   4   8   0      157.79      144.69     10.09 o 
   5   8   0       17.22       21.82      7.01 o 
   6   8   0        8.00        9.07      6.44 o 
   7   8   0        0.20       -4.69      6.95 o 
   8   8   0        3.02      -12.11     12.27 o 
   1   9   0        0.00       -1.37      1.72 o 
   2   9   0        7.74        4.01      4.54 o 
   3   9   0        1.60       -0.46      4.29 o 
   4   9   0      201.52      195.07      9.63 o 
   5   9   0       30.92       32.13     10.16 o 
   6   9   0       23.05       23.31     11.31 o 
   7   9   0       20.63        9.77     11.82 o 
   8   9   0       15.04       -0.99     18.38 o 
   0  10   0     1570.25     1498.75     23.25 o 
   1  10   0      568.50      570.40     10.68 o 
   2  10   0      104.67      110.80     18.28 o 
   3  10   0        0.41        0.89      2.89 o 
   4  10   0       60.43       61.34      7.18 o 
   5  10   0      138.84      142.21     23.29 o 
   6  10   0       35.29       27.48     15.61 o 
   7  10   0       62.23       77.11     16.24 o 
   8  10   0        3.41       -1.63     12.82 o 
   1  11   0      316.25      288.62      9.53 o 
   2  11   0     2180.41     2071.83    251.60 o 
   3  11   0      248.21      277.43      9.93 o 
   4  11   0      135.05      137.27      9.12 o 
   5  11   0        0.03        0.99      7.17 o 
   6  11   0      120.83      110.41     16.89 o 
   7  11   0       26.39       15.67     11.82 o 
   8  11   0        7.51       -0.86     13.35 o 
   0  12   0      571.42      598.61     16.39 o 
   1  12   0      475.45      485.49     10.83 o 
   2  12   0     1562.51     1594.79     20.95 o 
   3  12   0      604.13      628.65     28.66 o 
   4  12   0      286.85      303.99     11.93 o 
   5  12   0      256.94      280.08     27.61 o 
   6  12   0        4.14       18.58     10.64 o 
   7  12   0       13.02       18.73     12.21 o 
   8  12   0        2.07        3.64     17.67 o 
   1  13   0      418.24      489.41     11.34 o 
   2  13   0      159.19      161.81      7.49 o 
   3  13   0      130.81      121.61     21.75 o 
   4  13   0      223.96      228.65     13.80 o 
   5  13   0      249.18      243.44     15.62 o 
   6  13   0       13.39       12.34     11.65 o 
   7  13   0       55.49       84.02     16.45 o 
   8  13   0        8.95       15.45     20.84 o 
   0  14   0     4861.83     4877.16     49.40 o 
   1  14   0     2300.45     2397.94     27.92 o 
   2  14   0     1115.80     1213.91     29.77 o 
   3  14   0      450.95      479.77     84.36 o 
   4  14   0        6.33        4.15      5.34 o 
   5  14   0       58.02       55.79     10.56 o 
   6  14   0        0.03        3.71      9.10 o 
   7  14   0        2.80        2.54     14.85 o 
   8  14   0        0.10       17.51     20.76 o 
   1  15   0      889.27      970.97     19.06 o 
   2  15   0      193.22      231.73      9.20 o 
   3  15   0      882.42      855.14    145.69 o 
   4  15   0        2.28        2.95      5.48 o 
   5  15   0      215.19      201.56     39.21 o 
   6  15   0      178.05      202.18     31.06 o 
   7  15   0        5.02        4.37     13.19 o 
   0  16   0        3.86       19.64      5.55 o 
   1  16   0        7.87        6.14      4.54 o 
   2  16   0       18.07       21.55      4.13 o 
   3  16   0       47.34       46.90     18.04 o 
   4  16   0      202.49      207.42     13.70 o 
   5  16   0        4.19        8.53      7.24 o 
   6  16   0       11.36        3.17     13.94 o 
   7  16   0       22.18       37.12     14.75 o 
   1  17   0        5.92        7.21      3.31 o 
   2  17   0     1002.45     1058.35     19.30 o 
   3  17   0        2.69        0.75      4.13 o 
   4  17   0       11.75        3.73      6.63 o 
   5  17   0       69.10       64.49     20.71 o 
   6  17   0       22.27       26.54     19.73 o 
   7  17   0        2.69       16.27     12.10 o 
   0  18   0     2047.13     2323.45     39.20 o 
   1  18   0      307.43      305.53     10.82 o 
   2  18   0        9.11        7.83      4.73 o 
   3  18   0       86.22       72.11     28.49 o 
   4  18   0       16.69       22.17      7.79 o 
   5  18   0       66.92       72.21     14.33 o 
   6  18   0       22.31       17.71      9.42 o 
   7  18   0        2.33        4.51     14.42 o 
   1  19   0      128.17      113.45      7.48 o 
   2  19   0       59.81       55.34      6.06 o 
   3  19   0        0.72       -4.48      5.07 o 
   4  19   0       64.42       40.35     17.04 o 
   5  19   0       20.79       19.28      9.62 o 
   6  19   0       89.74      112.00     23.33 o 
   7  19   0       54.20       75.04     21.55 o 
   0  20   0       15.83       18.46      6.19 o 
   1  20   0        1.59        3.67      3.19 o 
   2  20   0      299.54      317.93     12.12 o 
   3  20   0       25.86       26.40     11.57 o 
   4  20   0       77.77       92.47     12.74 o 
   5  20   0        1.39        8.01      6.75 o 
   6  20   0       66.87       62.63     13.25 o 
   7  20   0       43.32       76.68     16.52 o 
   1  21   0      100.14      111.59      8.01 o 
   2  21   0      212.48      210.46     10.43 o 
   3  21   0       18.08       13.12      5.95 o 
   4  21   0       34.51       31.45      9.26 o 
   5  21   0       59.85       65.40     12.25 o 
   6  21   0       48.29       24.25     22.09 o 
   7  21   0        4.82       22.44     13.27 o 
   0  22   0      254.05      253.82     15.41 o 
   1  22   0        1.02        0.94      3.60 o 
   2  22   0       71.61       70.67      7.38 o 
   3  22   0       62.34       64.27      8.89 o 
   4  22   0       13.58       -0.99      6.99 o 
   5  22   0      160.93      154.94     17.16 o 
   6  22   0        2.79       -1.72      7.99 o 
   1  23   0       34.21       29.52      5.52 o 
   2  23   0        0.75        1.83      3.89 o 
   3  23   0        2.69        1.23      4.96 o 
   4  23   0        3.60        7.86      7.34 o 
   5  23   0       23.24       29.77      9.57 o 
   6  23   0       35.81       21.12     16.65 o 
   0  24   0      150.60      151.56     13.42 o 
   1  24   0       21.69       23.94      5.41 o 
   2  24   0        0.41       -0.28      4.40 o 
   3  24   0        2.87        5.27      5.12 o 
   4  24   0        2.37        1.34      6.21 o 
   5  24   0       21.99       45.13     11.60 o 
   6  24   0       10.72       16.23     13.63 o 
   1  25   0       77.34       93.15      8.36 o 
   2  25   0       42.11       57.60      8.69 o 
   3  25   0      287.39      251.89     44.08 o 
   4  25   0        4.94       -2.28      5.73 o 
   5  25   0       68.97       52.56     16.57 o 
   6  25   0        5.19       10.61      9.05 o 
   0  26   0        3.09        4.49      6.38 o 
   1  26   0       34.43       39.49      6.57 o 
   2  26   0        0.85        0.80      4.93 o 
   3  26   0        1.56        4.57      5.58 o 
   4  26   0      102.91       61.00     22.13 o 
   5  26   0      111.03       70.12     13.69 o 
   6  26   0        0.60        4.93      8.75 o 
   1  27   0      125.11      127.57      9.91 o 
   2  27   0       70.62       62.54      9.23 o 
   3  27   0       77.38       70.02     13.13 o 
   4  27   0        2.23        5.73      6.74 o 
   5  27   0       27.46       24.23     10.63 o 
   6  27   0       35.27       36.48     13.45 o 
   0  28   0       74.87       83.34     12.18 o 
   1  28   0       51.22       52.56      7.44 o 
   2  28   0        3.38        2.74      4.97 o 
   3  28   0      270.89      232.76     39.18 o 
   4  28   0      132.14       88.27     36.32 o 
   5  28   0       24.84       31.39     10.97 o 
   6  28   0        5.01       11.17     12.12 o 
   1  29   0       49.12       40.69      8.12 o 
   2  29   0       57.10       55.88      9.25 o 
   3  29   0        5.00        8.38      5.77 o 
   4  29   0       51.39       42.63     12.33 o 
   5  29   0       11.13       18.63      9.57 o 
   0  30   0       61.96       54.61     13.39 o 
   1  30   0      114.47      113.33     11.78 o 
   2  30   0       23.93       29.77      7.99 o 
   3  30   0       70.31       63.89     19.02 o 
   4  30   0       32.87       26.33     10.81 o 
   5  30   0       15.27       13.49      9.04 o 
   1  31   0        3.66        3.81      5.46 o 
   2  31   0        5.24        3.46      5.73 o 
   3  31   0       22.30       18.60      8.84 o 
   4  31   0       42.30       42.23     12.45 o 
   5  31   0        1.48       14.12      9.02 o 
   0  32   0        7.98       13.70      7.93 o 
   1  32   0        1.24        2.10      5.19 o 
   2  32   0       76.80       65.23     10.34 o 
   3  32   0       38.71       42.86      9.50 o 
   4  32   0       68.09       80.54     15.42 o 
   5  32   0       29.40       33.86     13.47 o 
   1  33   0        0.99        4.45      5.68 o 
   2  33   0       16.67       19.79      8.12 o 
   3  33   0        6.00       13.00      6.89 o 
   4  33   0       10.17        9.89      8.92 o 
   0  34   0       20.93       44.68     16.48 o 
   1  34   0       26.26       25.01      7.96 o 
   2  34   0        5.31        9.14      8.86 o 
   3  34   0       10.50       19.50      8.01 o 
   4  34   0      109.76      143.36     19.72 o 
   1  35   0       19.73       18.61      7.22 o 
   2  35   0       18.75       18.90      7.98 o 
   3  35   0        1.04        8.77      8.20 o 
   4  35   0       43.62       39.18     16.52 o 
   0  36   0       49.07       40.32     15.05 o 
   1  36   0        0.25        9.93      5.64 o 
   2  36   0        0.32        7.34      8.26 o 
   3  36   0       14.52       18.51      9.92 o 
   1  37   0        1.51        6.78      6.32 o 
   2  37   0        1.31       12.03      8.66 o 
   3  37   0        0.26        8.13      8.76 o 
   0  38   0        0.11       13.55     12.76 o 
   1  38   0        1.17        8.77      7.43 o 
   2  38   0        1.73        9.52      8.47 o 
   1  39   0        0.39        5.62     12.76 o 
  -7   0   1       74.67       66.47     21.71 o 
  -5   0   1       52.35       57.98      9.99 o 
  -3   0   1     1044.72     1035.76     17.59 o 
  -1   0   1       22.58       23.85      3.96 o 
   1   0   1      240.44      283.46     15.29 o 
   3   0   1     1544.78     1542.73     45.87 o 
   5   0   1       47.76       51.42     18.06 o 
   7   0   1       13.33       16.77     10.25 o 
  -8   1   1        4.86        4.03      7.93 o 
  -7   1   1       65.50       63.57     15.09 o 
  -6   1   1       39.07       47.66     13.05 o 
  -5   1   1      136.35      148.95     10.09 o 
  -4   1   1        1.01       -0.50      3.87 o 
  -3   1   1      215.98      250.19      6.52 o 
  -2   1   1    36737.70    33554.41   1001.41 o 
  -1   1   1       46.26       46.76      3.67 o 
   0   1   1       13.03       21.25      7.59 o 
   1   1   1       29.13       16.06      4.79 o 
   2   1   1      613.66      608.99     25.19 o 
   3   1   1       46.71       51.53     10.06 o 
   4   1   1       20.45       31.96      8.92 o 
   5   1   1      235.10      229.84     19.29 o 
   6   1   1       93.71      113.21     13.24 o 
   7   1   1        1.10        0.19      5.84 o 
   8   1   1       14.54       10.46      9.53 o 
  -8   2   1        4.85        6.68     10.67 o 
  -7   2   1        0.25        7.84     11.57 o 
  -6   2   1      237.33      235.31     20.47 o 
  -5   2   1       29.56       36.17      6.27 o 
  -4   2   1     2705.25     2679.18     26.76 o 
  -3   2   1      116.75      126.64      5.73 o 
  -2   2   1     3225.00     3185.86     27.08 o 
  -1   2   1     4615.24     4533.77     65.26 o 
   0   2   1    21551.15    17392.90   2361.27 o 
   1   2   1        1.59        0.68      5.25 o 
   2   2   1      119.64      128.88      7.57 o 
   3   2   1        0.81        2.13      3.84 o 
   4   2   1      121.99      142.21     10.99 o 
   5   2   1       68.90       78.93     10.58 o 
   6   2   1       78.00       66.14     10.99 o 
   7   2   1        6.96        9.46      7.64 o 
   8   2   1       16.91       25.53     10.62 o 
  -8   3   1       18.81       13.96      8.85 o 
  -7   3   1       26.51       27.72      9.65 o 
  -6   3   1        8.74        5.39     10.50 o 
  -5   3   1        3.07       -1.04      4.34 o 
  -4   3   1     9326.65     9107.39     81.59 o 
  -3   3   1     2110.33     2118.32     20.42 o 
  -2   3   1     7170.13     7239.08     87.49 o 
  -1   3   1      209.96      213.91      4.95 o 
   0   3   1      600.94      581.41     26.62 o 
   1   3   1     1242.97     1136.47    302.41 o 
   2   3   1      354.42      410.36     12.17 o 
   3   3   1     1247.04     1241.62     29.49 o 
   4   3   1       61.23       64.90      8.28 o 
   5   3   1      180.35      185.66     14.16 o 
   6   3   1       15.27       15.97      8.01 o 
   7   3   1       12.01       10.18      8.37 o 
   8   3   1        0.00        2.44      9.79 o 
  -8   4   1      151.94      148.65     16.16 o 
  -7   4   1        0.06        2.12      7.18 o 
  -6   4   1      583.47      534.40     27.39 o 
  -5   4   1       34.29       30.43      6.03 o 
  -4   4   1     3538.40     3469.23     41.35 o 
  -3   4   1      883.56      923.15     13.80 o 
  -2   4   1    17129.45    16421.29    376.47 o 
  -1   4   1     3385.65     3049.57     92.23 o 
   0   4   1      235.60      249.38     10.50 o 
   1   4   1     6138.58     5628.70   1518.58 o 
   2   4   1      226.89      210.74      9.39 o 
   3   4   1        0.87       -0.81      4.06 o 
   4   4   1       71.65       76.37      9.88 o 
   5   4   1        1.46        5.69      6.07 o 
   6   4   1        0.48       -2.22      5.35 o 
   7   4   1       32.24       19.36      9.98 o 
   8   4   1       13.79       16.20     12.47 o 
  -8   5   1        5.52        5.17      8.73 o 
  -7   5   1        6.50        5.63      7.15 o 
  -6   5   1     1396.63     1305.79     32.64 o 
  -5   5   1      216.10      208.77      9.52 o 
  -4   5   1     1227.09     1241.37     18.89 o 
  -3   5   1        2.47        3.42      2.20 o 
  -2   5   1       59.43       63.30      3.72 o 
  -1   5   1     2324.81     2040.63    247.91 o 
   0   5   1       94.62       79.53      4.38 o 
   1   5   1     1659.43     1446.86    269.25 o 
   2   5   1        1.51        0.37      5.74 o 
   3   5   1        7.22        5.33      4.65 o 
   4   5   1      114.13      130.78     14.22 o 
   5   5   1        2.09        7.81      6.35 o 
   6   5   1        1.46       -2.25      6.14 o 
   7   5   1        0.96        0.57      7.62 o 
   8   5   1       12.31       12.83     15.77 o 
  -8   6   1       22.51       19.05      9.37 o 
  -7   6   1        0.97        7.57      7.06 o 
  -6   6   1      548.89      562.54     24.42 o 
  -5   6   1      124.06      115.18      7.68 o 
  -4   6   1     3478.13     3485.33     31.96 o 
  -3   6   1       38.54       35.43      3.70 o 
  -2   6   1     1104.88     1105.43     18.46 o 
  -1   6   1     4991.72     4436.59     46.71 o 
   0   6   1      263.86      225.63      8.26 o 
   1   6   1        0.40       -0.04      2.01 o 
   2   6   1       46.34       46.25      8.62 o 
   3   6   1       12.38       11.85     10.56 o 
   4   6   1       59.48       54.28      9.95 o 
   5   6   1      116.56      127.70     12.38 o 
   6   6   1       30.02       28.17      8.97 o 
   7   6   1       55.55       58.36     12.01 o 
  -8   7   1      355.82      335.86     22.03 o 
  -7   7   1        1.65        0.74      6.82 o 
  -6   7   1        0.90        6.90      7.08 o 
  -5   7   1       41.03       40.20      5.37 o 
  -4   7   1      160.44      166.43      7.06 o 
  -3   7   1      198.03      213.48      6.72 o 
  -2   7   1     1004.37      871.51     75.76 o 
  -1   7   1     1224.33     1100.03     19.67 o 
   0   7   1      810.89      727.49     10.23 o 
   1   7   1       61.81       63.17      4.35 o 
   2   7   1      967.02      977.71    275.65 o 
   3   7   1       81.36       84.94     12.21 o 
   4   7   1      125.45      117.55     27.05 o 
   5   7   1       73.56       77.97     10.58 o 
   6   7   1       47.58       47.40     10.11 o 
   7   7   1        0.10        1.84     11.62 o 
  -8   8   1       60.51       60.63     12.19 o 
  -7   8   1       30.87       31.62      9.47 o 
  -6   8   1      569.12      536.69     21.91 o 
  -5   8   1       52.81       51.33      5.85 o 
  -4   8   1      224.77      230.25      8.05 o 
  -3   8   1      140.64      123.54      6.05 o 
  -2   8   1      857.72      825.04     41.00 o 
  -1   8   1      340.20      348.87      8.10 o 
   0   8   1       63.69       62.94      4.06 o 
   1   8   1     1028.02     1021.33     22.57 o 
   2   8   1      388.36      365.38     63.38 o 
   3   8   1      147.82      154.42     27.32 o 
   4   8   1       82.73       88.45     10.44 o 
   5   8   1        1.15        2.91      5.68 o 
   6   8   1       25.33       32.46     12.48 o 
   7   8   1        2.14        5.07     11.43 o 
  -8   9   1       27.24       26.85     14.10 o 
  -7   9   1      297.31      290.21     18.72 o 
  -6   9   1       22.27       26.09      6.09 o 
  -5   9   1       98.30       92.61      7.12 o 
  -4   9   1       16.65       19.37      4.19 o 
  -3   9   1       38.27       43.33      6.34 o 
  -2   9   1       14.85       11.43      4.92 o 
  -1   9   1       27.72       27.27      3.10 o 
   0   9   1      263.02      265.82      7.23 o 
   1   9   1      136.44      148.38      7.59 o 
   2   9   1       33.01       28.27      5.00 o 
   3   9   1      184.07      196.48     10.88 o 
   4   9   1        1.67        2.48      5.53 o 
   5   9   1       13.19        9.32      9.07 o 
   6   9   1       22.52       31.18     12.79 o 
   7   9   1       22.06       28.51     19.77 o 
  -8  10   1        6.44       24.46     13.58 o 
  -7  10   1       21.58       35.53     12.87 o 
  -6  10   1       24.79       26.15      7.90 o 
  -5  10   1      193.45      193.60     10.70 o 
  -4  10   1      590.43      615.49     17.60 o 
  -3  10   1      153.47      168.13      7.08 o 
  -2  10   1      117.20      112.13     14.11 o 
  -1  10   1      401.34      385.17      9.08 o 
   0  10   1      207.71      191.36      6.55 o 
   1  10   1      296.76      279.82      8.46 o 
   2  10   1      200.20      184.13     33.96 o 
   3  10   1      771.18      800.96     23.62 o 
   4  10   1        6.76        0.77      5.23 o 
   5  10   1       33.32       37.12      9.56 o 
   6  10   1       30.57       17.43     11.63 o 
   7  10   1       80.70       77.93     17.14 o 
  -8  11   1        0.48        1.82     25.07 o 
  -7  11   1       29.89       46.32     14.26 o 
  -6  11   1       45.83       57.12      9.35 o 
  -5  11   1       97.80      119.75     14.02 o 
  -4  11   1      137.29      154.45      8.65 o 
  -3  11   1      970.91      959.34     15.14 o 
  -2  11   1        1.56        1.55      1.73 o 
  -1  11   1        8.08        8.02      2.14 o 
   0  11   1      216.96      223.94      7.22 o 
   1  11   1      495.66      499.87     11.38 o 
   2  11   1       59.51       63.78      8.87 o 
   3  11   1       22.57       24.06      5.25 o 
   4  11   1      122.59      122.95     11.70 o 
   5  11   1        0.06        5.47     13.63 o 
   6  11   1       19.20       18.96     15.41 o 
   7  11   1       19.19       25.70     13.49 o 
  -8  12   1        0.53       -4.11     13.27 o 
  -7  12   1       10.97        6.37     10.47 o 
  -6  12   1        7.96        1.59      5.84 o 
  -5  12   1        7.11        0.64      6.04 o 
  -4  12   1      222.61      224.43     12.10 o 
  -3  12   1      548.52      561.50     48.43 o 
  -2  12   1       53.48       61.68      8.07 o 
  -1  12   1      289.57      308.07      7.74 o 
   0  12   1       85.62       91.17      5.33 o 
   1  12   1      576.44      616.98     19.32 o 
   2  12   1      852.19      835.24    105.79 o 
   3  12   1       57.46       55.16      9.57 o 
   4  12   1       34.89       44.80     13.55 o 
   5  12   1        9.86       -1.73     12.17 o 
   6  12   1       65.70       76.22     15.45 o 
   7  12   1       63.70       82.95     17.44 o 
  -8  13   1       14.56       16.85     13.30 o 
  -7  13   1        3.53        5.43     10.29 o 
  -6  13   1       16.72        8.03      6.42 o 
  -5  13   1        0.13       -1.12      5.07 o 
  -4  13   1       60.09       53.75      9.27 o 
  -3  13   1       51.83       50.79      5.81 o 
  -2  13   1       52.45       54.05      3.50 o 
  -1  13   1      699.56      737.59     15.90 o 
   0  13   1        2.67        3.85      2.48 o 
   1  13   1      353.38      363.46     14.09 o 
   2  13   1      136.79      143.01      7.77 o 
   3  13   1      182.28      190.03     33.26 o 
   4  13   1       17.62       34.63      8.14 o 
   5  13   1       51.24       19.96     23.53 o 
   6  13   1        1.77       11.38     10.45 o 
   7  13   1       17.50        5.83     11.81 o 
  -8  14   1        0.00        9.63     12.93 o 
  -7  14   1        0.17        2.91     10.63 o 
  -6  14   1       21.34       21.37      7.40 o 
  -5  14   1        2.30       -4.95      5.41 o 
  -4  14   1       80.42       80.56     11.02 o 
  -3  14   1      328.44      310.94     16.92 o 
  -2  14   1      163.18      171.99      5.87 o 
  -1  14   1      279.83      259.48      8.52 o 
   0  14   1      279.83      282.00      9.69 o 
   1  14   1      138.17      141.44      7.33 o 
   2  14   1      161.08      169.35      8.43 o 
   3  14   1        0.51       -2.61      4.80 o 
   4  14   1       61.39       87.42     11.16 o 
   5  14   1      275.85      226.67     88.14 o 
   6  14   1        8.10        9.27     17.75 o 
   7  14   1        0.00        1.47     12.03 o 
  -8  15   1        0.45        6.05     12.05 o 
  -7  15   1        1.38        4.27     10.05 o 
  -6  15   1       41.21       47.64      9.41 o 
  -5  15   1        4.58        0.58      5.68 o 
  -4  15   1       97.83      123.21     12.56 o 
  -3  15   1      301.90      257.75     84.97 o 
  -2  15   1     1846.05     1865.92     37.60 o 
  -1  15   1      373.23      385.16     10.53 o 
   0  15   1     2369.66     2507.52     26.36 o 
   1  15   1      781.26      813.34     21.35 o 
   2  15   1      151.99      161.85      8.46 o 
   3  15   1      347.59      312.89     61.07 o 
   4  15   1      202.30      192.79     11.52 o 
   5  15   1        0.00        6.00     12.44 o 
   6  15   1        0.36       -6.81     13.94 o 
   7  15   1        0.92        3.10     11.49 o 
  -7  16   1        3.91        2.62      9.87 o 
  -6  16   1        1.95        7.04      6.42 o 
  -5  16   1       38.94       28.73      8.87 o 
  -4  16   1       31.12       39.17     10.24 o 
  -3  16   1       83.87       82.62     32.90 o 
  -2  16   1       35.79       37.62      3.58 o 
  -1  16   1       63.91       65.33      5.44 o 
   0  16   1     1316.81     1444.75     20.80 o 
   1  16   1      858.59      892.67     17.28 o 
   2  16   1       49.85       58.19      6.04 o 
   3  16   1      204.67      180.67     37.17 o 
   4  16   1      147.78      176.56     15.51 o 
   5  16   1       59.61       32.21     15.56 o 
   6  16   1       18.08        4.28     17.90 o 
   7  16   1      109.39      111.92     23.05 o 
  -7  17   1        2.23        8.97      6.69 o 
  -6  17   1        1.48       -0.15     10.66 o 
  -5  17   1      131.05      122.70     29.75 o 
  -4  17   1       11.79       11.31      7.51 o 
  -3  17   1       29.01       33.46      7.78 o 
  -2  17   1     1906.81     2037.69     24.82 o 
  -1  17   1     1149.53     1210.00     19.22 o 
   0  17   1      541.22      565.48     14.33 o 
   1  17   1      200.19      210.77      9.12 o 
   2  17   1       12.66       12.06      3.99 o 
   3  17   1        0.44       -5.45      4.01 o 
   4  17   1      241.58      244.27     15.79 o 
   5  17   1       97.87       93.38     20.05 o 
   6  17   1      180.77      138.17     27.41 o 
   7  17   1       42.66       57.72     17.51 o 
  -7  18   1        4.07        0.96      6.89 o 
  -6  18   1        0.17        3.32      6.19 o 
  -5  18   1       36.41       36.81     10.30 o 
  -4  18   1      114.67       97.07     12.02 o 
  -3  18   1        3.35        1.39      5.79 o 
  -2  18   1      290.01      307.54     10.53 o 
  -1  18   1      490.27      512.84     13.21 o 
   0  18   1      112.53      104.39      6.96 o 
   1  18   1      765.91      788.48     18.09 o 
   2  18   1      553.15      543.68     15.38 o 
   3  18   1      130.92      131.34     26.55 o 
   4  18   1      244.30      263.65     25.18 o 
   5  18   1       25.08       32.03     15.95 o 
   6  18   1        0.14        7.18     21.23 o 
   7  18   1       94.72      116.34     21.91 o 
  -7  19   1       62.02       59.66     13.99 o 
  -6  19   1       11.06       19.91      9.25 o 
  -5  19   1        0.09       -1.76      6.14 o 
  -4  19   1       27.11       37.99     23.97 o 
  -3  19   1       51.08       53.19     16.03 o 
  -2  19   1        3.02        1.53      3.16 o 
  -1  19   1       64.93       69.35      6.09 o 
   0  19   1      395.46      392.68     12.30 o 
   1  19   1        4.91        6.28      3.51 o 
   2  19   1       18.95       18.28      4.90 o 
   3  19   1       74.19       80.12     14.72 o 
   4  19   1      438.71      423.20     19.97 o 
   5  19   1      116.52       94.12     61.72 o 
   6  19   1       13.10       -4.17     14.93 o 
   7  19   1        3.30       39.61     19.73 o 
  -7  20   1        0.08       13.63      8.39 o 
  -6  20   1       18.15       31.61     10.87 o 
  -5  20   1       15.20       20.77      8.75 o 
  -4  20   1      131.00      134.85     38.37 o 
  -3  20   1      163.19      151.64     29.97 o 
  -2  20   1       90.71       90.24      8.72 o 
  -1  20   1        5.28        2.27      3.14 o 
   0  20   1       69.47       66.91      6.34 o 
   1  20   1        7.96        8.05      3.91 o 
   2  20   1       63.18       73.63      7.41 o 
   3  20   1      161.12      149.12     26.64 o 
   4  20   1        0.60        4.66      6.54 o 
   5  20   1      228.30      194.80     72.81 o 
   6  20   1       12.26       -3.41     18.30 o 
   7  20   1       11.00       27.09     18.46 o 
  -7  21   1       13.74       14.24      9.92 o 
  -6  21   1        3.15        4.69      7.65 o 
  -5  21   1        1.48        1.97      6.01 o 
  -4  21   1       67.22       73.99     12.34 o 
  -3  21   1       33.56       31.22      7.17 o 
  -2  21   1       51.69       51.43      7.56 o 
  -1  21   1      170.04      163.90      8.83 o 
   0  21   1       44.14       52.20      5.99 o 
   1  21   1       22.73       27.24      5.15 o 
   2  21   1      447.79      444.53     14.99 o 
   3  21   1      231.41      203.37     58.34 o 
   4  21   1        0.63        0.65      6.44 o 
   5  21   1        0.19       21.12     14.82 o 
   6  21   1       38.48       20.20     25.15 o 
  -7  22   1       63.65       51.59     14.73 o 
  -6  22   1        8.72       12.58      9.48 o 
  -5  22   1       98.63      117.38     15.16 o 
  -4  22   1       44.73       43.38      9.87 o 
  -3  22   1       29.33       27.28      7.38 o 
  -2  22   1       13.69       10.82      5.49 o 
  -1  22   1        5.05        6.08      3.81 o 
   0  22   1       40.70       36.46      5.42 o 
   1  22   1       49.48       45.21      6.04 o 
   2  22   1      118.17      117.36      9.22 o 
   3  22   1      334.29      304.49     52.36 o 
   4  22   1       11.61        2.72      7.46 o 
   5  22   1       32.95       59.81     18.25 o 
   6  22   1        3.65       12.18     15.70 o 
  -7  23   1        1.12        8.37     17.19 o 
  -6  23   1       10.43        8.57      8.15 o 
  -5  23   1        3.58        7.74      7.51 o 
  -4  23   1        2.99        4.84      6.90 o 
  -3  23   1        0.87        0.47      4.83 o 
  -2  23   1       13.53        6.18      5.13 o 
  -1  23   1       98.93       98.36      7.90 o 
   0  23   1      613.44      603.41     16.79 o 
   1  23   1       34.61       32.91      5.90 o 
   2  23   1       98.82       98.65      8.86 o 
   3  23   1      262.31      221.08     40.88 o 
   4  23   1        8.47       16.06      8.99 o 
   5  23   1       41.54       48.75     17.70 o 
   6  23   1        3.46       -3.51     15.79 o 
  -7  24   1       19.13       29.47     14.74 o 
  -6  24   1       29.37       34.86     12.17 o 
  -5  24   1       35.63       38.54     11.21 o 
  -4  24   1        0.14        3.40      7.37 o 
  -3  24   1        1.36       -1.30      5.55 o 
  -2  24   1       15.14       15.98      6.34 o 
  -1  24   1      137.94      128.04      8.97 o 
   0  24   1       37.14       48.63      6.33 o 
   1  24   1      502.25      502.61     18.71 o 
   2  24   1       96.48      115.24      9.55 o 
   3  24   1      132.91      117.74     19.25 o 
   4  24   1        3.37        3.64      7.32 o 
   5  24   1       95.50       88.53     21.20 o 
   6  24   1        3.29        0.67     15.73 o 
  -6  25   1        0.08       -4.20      6.39 o 
  -5  25   1       17.76       13.68      9.10 o 
  -4  25   1       10.30        8.32      8.07 o 
  -3  25   1       30.54       27.05     10.13 o 
  -2  25   1       36.74       27.93      9.39 o 
  -1  25   1       87.14       80.22      8.07 o 
   0  25   1        0.05       -0.83      3.94 o 
   1  25   1        8.31       16.45      5.26 o 
   2  25   1      120.39      131.84     10.34 o 
   3  25   1      122.46      107.99     23.61 o 
   4  25   1       14.75       29.60      9.43 o 
   5  25   1        0.42       10.09     11.33 o 
   6  25   1        0.50      -14.88     13.85 o 
  -6  26   1        1.73        3.16      8.32 o 
  -5  26   1        9.00       23.57      9.70 o 
  -4  26   1       45.04       47.06     12.06 o 
  -3  26   1        0.11        6.37      6.28 o 
  -2  26   1       13.44       16.48      6.54 o 
  -1  26   1       16.21       14.43      4.94 o 
   0  26   1      253.10      244.78     14.18 o 
   1  26   1      569.12      564.69     27.18 o 
   2  26   1       90.97      111.73      9.63 o 
   3  26   1       55.58       35.17      8.47 o 
   4  26   1       76.16       69.10     15.85 o 
   5  26   1        6.24       15.68      9.38 o 
   6  26   1        0.05       -2.36     17.40 o 
  -6  27   1        1.04        2.41     11.17 o 
  -5  27   1       22.54       29.65     10.73 o 
  -4  27   1       19.88       23.39      9.70 o 
  -3  27   1        1.24        5.78      5.75 o 
  -2  27   1      108.03       91.82     12.60 o 
  -1  27   1      149.65      150.42     12.42 o 
   0  27   1       47.48       63.95      7.69 o 
   1  27   1      538.49      509.98     21.83 o 
   2  27   1       16.04       17.71      6.72 o 
   3  27   1      314.42      264.99     49.73 o 
   4  27   1        7.83        4.08      7.85 o 
   5  27   1       26.72       18.28      9.57 o 
  -6  28   1       22.91       25.23     11.30 o 
  -5  28   1       10.51       16.45      9.53 o 
  -4  28   1      123.00      120.77     16.83 o 
  -3  28   1        3.52        2.53      5.85 o 
  -2  28   1       30.22       32.66      7.93 o 
  -1  28   1      109.92      130.94     13.78 o 
   0  28   1       25.17       19.53      5.63 o 
   1  28   1      321.10      328.00     14.61 o 
   2  28   1      213.12      212.90     14.85 o 
   3  28   1      380.64      375.14     78.34 o 
   4  28   1      156.76      132.01     36.50 o 
   5  28   1        9.92       17.31      9.77 o 
  -6  29   1        8.84       11.33     11.57 o 
  -5  29   1        8.34        2.25     13.63 o 
  -4  29   1        4.45        5.83      8.39 o 
  -3  29   1        1.11       -4.41      6.77 o 
  -2  29   1       64.48       49.85      8.97 o 
  -1  29   1       32.09       36.75      7.97 o 
   0  29   1      426.29      363.68     15.16 o 
   1  29   1       10.19        8.70      4.91 o 
   2  29   1      707.34      601.94     23.74 o 
   3  29   1      132.81      106.20     26.63 o 
   4  29   1        3.01        7.61      9.41 o 
   5  29   1       35.06       42.55     12.14 o 
  -5  30   1        0.01        5.01      7.78 o 
  -4  30   1       43.86       39.47     16.56 o 
  -3  30   1       69.74       81.17     30.58 o 
  -2  30   1      304.37      274.83     20.94 o 
  -1  30   1       97.57       82.77     10.56 o 
   0  30   1        7.07       19.38      5.52 o 
   1  30   1        0.01        1.15      4.42 o 
   2  30   1      199.04      207.00     15.81 o 
   3  30   1        2.41       23.72      7.67 o 
   4  30   1       82.85       61.60     15.34 o 
   5  30   1      123.24       94.77     15.95 o 
  -5  31   1        3.61       19.35     13.23 o 
  -4  31   1        6.83       18.29     11.96 o 
  -3  31   1       23.85       25.28     10.22 o 
  -2  31   1        1.85        8.24      8.06 o 
  -1  31   1       68.73       77.59     10.53 o 
   0  31   1      490.83      417.88     16.81 o 
   1  31   1        3.28        5.65      4.62 o 
   2  31   1      195.96      213.81     15.74 o 
   3  31   1        1.96        0.76      7.35 o 
   4  31   1      101.32       58.34     32.95 o 
   5  31   1       97.81      109.86     17.27 o 
  -5  32   1       20.85       23.88     10.42 o 
  -4  32   1       19.70       18.57      9.41 o 
  -3  32   1        2.38        8.91      7.59 o 
  -2  32   1       62.76       70.89     13.54 o 
  -1  32   1        5.89       14.26     10.06 o 
   0  32   1        3.77       13.56      6.41 o 
   1  32   1        4.41        8.08      6.11 o 
   2  32   1        0.15        6.98      5.73 o 
   3  32   1        1.56        7.04      6.37 o 
   4  32   1        1.04       18.58      9.84 o 
  -5  33   1        0.97        0.32      9.90 o 
  -4  33   1        5.60        5.65      8.47 o 
  -3  33   1       18.67       31.16     11.39 o 
  -2  33   1       13.27       10.33      8.87 o 
  -1  33   1        2.63       -2.65      5.89 o 
   0  33   1        0.12       -0.28      5.29 o 
   1  33   1        2.90        6.39      5.42 o 
   2  33   1      119.56      121.87     13.36 o 
   3  33   1        0.24        8.53      6.42 o 
   4  33   1       19.80       31.05     11.39 o 
  -4  34   1       13.04       12.21      9.78 o 
  -3  34   1        0.11        7.82      7.75 o 
  -2  34   1        3.30        4.50      8.00 o 
  -1  34   1       40.00       54.47     12.32 o 
   0  34   1        5.20        9.85     10.93 o 
   1  34   1        0.22        0.21      5.13 o 
   2  34   1        1.12        4.85      5.93 o 
   3  34   1       48.07       50.67     10.25 o 
   4  34   1        3.35        6.57      9.43 o 
  -4  35   1        0.61        9.69      8.28 o 
  -3  35   1       10.20        5.41     14.38 o 
  -2  35   1        0.07        8.42      8.29 o 
  -1  35   1       14.12       33.12     21.63 o 
   0  35   1       30.59       39.70     11.62 o 
   1  35   1        0.01        4.44      6.27 o 
   2  35   1        0.08       -0.85      6.11 o 
   3  35   1        0.36        4.43      6.46 o 
  -3  36   1        0.10       -6.60     10.54 o 
  -2  36   1        5.10        9.25      8.14 o 
  -1  36   1        1.20        4.75      7.48 o 
   0  36   1        0.07       15.61      8.44 o 
   1  36   1        0.02        9.94      8.48 o 
   2  36   1        4.04        9.39      7.22 o 
   3  36   1       12.06       20.45     11.04 o 
  -3  37   1        5.98       15.06     10.01 o 
  -2  37   1       37.09       45.43     15.33 o 
  -1  37   1        1.64       22.32     14.02 o 
   0  37   1        0.75       17.98     13.07 o 
   1  37   1       34.87       50.23     19.17 o 
   2  37   1        7.52        7.69      8.41 o 
  -2  38   1        0.74       13.51      9.13 o 
  -1  38   1        2.71        7.70     12.24 o 
   0  38   1        2.96       20.92     15.37 o 
   1  38   1       10.77       -8.40     11.73 o 
   2  38   1        1.20        4.68      7.74 o 
  -1  39   1        0.00       21.33      9.99 o 
   0  39   1        1.75       25.43     15.84 o 
   1  39   1        0.77       -9.03     11.57 o 
  -8   0   2       13.19       14.89     16.08 o 
  -6   0   2        0.09       -0.76      6.61 o 
  -4   0   2     1313.19     1373.76     22.82 o 
  -2   0   2     2043.74     1914.80     34.22 o 
   0   0   2     4956.82     3123.22   2341.62 o 
   2   0   2      640.55      597.82     26.94 o 
   4   0   2      965.55      953.56     31.97 o 
   6   0   2        2.06       -7.09      7.88 o 
  -9   1   2        0.22       -2.66      9.80 o 
  -8   1   2        1.33       -7.11     18.58 o 
  -7   1   2       15.11        8.05      5.96 o 
  -6   1   2       42.98       36.40      7.09 o 
  -5   1   2      140.00      145.99      7.94 o 
  -4   1   2      271.21      278.30      7.71 o 
  -3   1   2        9.30        6.27      2.10 o 
  -2   1   2      939.88      940.91     15.37 o 
  -1   1   2       67.02       64.40      4.54 o 
   0   1   2     1209.94     1323.48     83.46 o 
   1   1   2      829.29      827.67     13.34 o 
   2   1   2       51.25       63.17     21.33 o 
   3   1   2      448.13      467.49     19.93 o 
   4   1   2      327.49      320.53     16.08 o 
   5   1   2       79.17       77.29      9.39 o 
   6   1   2        3.72        4.78      6.25 o 
   7   1   2       17.70       10.44      7.84 o 
  -9   2   2        9.69        9.07      9.76 o 
  -8   2   2       10.37       -4.88     13.23 o 
  -7   2   2        0.51        5.42      4.82 o 
  -6   2   2      189.73      175.40     13.28 o 
  -5   2   2      202.54      209.60      9.29 o 
  -4   2   2       21.49       20.75      3.06 o 
  -3   2   2      111.60      115.91      4.64 o 
  -2   2   2      725.90      704.49     15.75 o 
  -1   2   2      991.85      904.68     20.17 o 
   0   2   2     2011.55     1939.52     86.91 o 
   1   2   2      172.77      200.12     16.08 o 
   2   2   2      871.36      853.58     25.86 o 
   3   2   2      206.89      213.55     14.24 o 
   4   2   2        5.35        6.84      6.11 o 
   5   2   2      146.96      142.24     22.01 o 
   6   2   2       76.11       81.37     10.69 o 
   7   2   2       61.58       55.29     10.93 o 
  -9   3   2        8.19        2.59      9.64 o 
  -8   3   2        5.25        0.92      7.87 o 
  -7   3   2       50.31       49.38     11.81 o 
  -6   3   2      499.87      501.97     17.83 o 
  -5   3   2       17.87       19.35      4.44 o 
  -4   3   2       84.41       88.21      5.86 o 
  -3   3   2      193.58      200.30      6.85 o 
  -2   3   2     1155.71     1197.82     20.95 o 
  -1   3   2      164.51      148.37      6.31 o 
   0   3   2      780.78      800.99     37.32 o 
   1   3   2     1909.39     1748.82    195.31 o 
   2   3   2      647.76      683.55     18.12 o 
   3   3   2     1410.86     1442.94     65.83 o 
   4   3   2        0.00       -2.19      4.96 o 
   5   3   2       78.29       76.41     10.93 o 
   6   3   2       85.53       61.88     10.01 o 
   7   3   2        0.65        0.74      6.99 o 
  -9   4   2        0.40        3.38      9.37 o 
  -8   4   2       11.47        2.13      7.98 o 
  -7   4   2       54.75       42.13      7.97 o 
  -6   4   2      389.43      374.79     14.56 o 
  -5   4   2       12.15        9.19      4.10 o 
  -4   4   2      245.01      259.27      8.96 o 
  -3   4   2       55.47       61.87      4.46 o 
  -2   4   2     1454.54     1445.38     26.73 o 
  -1   4   2     1526.08     1449.06     33.60 o 
   0   4   2      265.92      242.55     12.24 o 
   1   4   2      931.43      934.42    262.48 o 
   2   4   2       84.83      122.22     29.87 o 
   3   4   2       72.32       79.12      9.35 o 
   4   4   2       21.64       24.99      7.34 o 
   5   4   2        1.96        2.46      6.23 o 
   6   4   2       33.50       35.80      9.73 o 
   7   4   2       40.48       37.89      9.74 o 
  -9   5   2       46.18       39.53     14.64 o 
  -8   5   2      295.03      258.12     23.53 o 
  -7   5   2       23.24       23.59      7.01 o 
  -6   5   2        0.34        3.81      3.98 o 
  -5   5   2       65.16       62.99      6.15 o 
  -4   5   2     1360.33     1396.21     19.39 o 
  -3   5   2        3.29        1.44      2.35 o 
  -2   5   2      443.65      475.84      7.01 o 
  -1   5   2      355.97      352.52      9.58 o 
   0   5   2      208.70      187.93     12.53 o 
   1   5   2     1027.00     1041.68    295.29 o 
   2   5   2      562.16      564.65     15.92 o 
   3   5   2      497.45      497.22     21.48 o 
   4   5   2        0.07       -0.46      6.20 o 
   5   5   2        1.81       -0.20      5.91 o 
   6   5   2       14.03        9.14      7.23 o 
   7   5   2        5.22        7.92     10.32 o 
  -8   6   2      225.29      230.17     18.72 o 
  -7   6   2        1.34        0.81      5.15 o 
  -6   6   2      545.56      554.48     14.65 o 
  -5   6   2       20.36       17.10      3.95 o 
  -4   6   2       50.51       61.65      5.42 o 
  -3   6   2       10.35        7.84      2.42 o 
  -2   6   2        2.39        1.63      1.90 o 
  -1   6   2      168.54      157.33     10.32 o 
   0   6   2       40.15       43.53      4.13 o 
   1   6   2      382.92      367.65     64.97 o 
   2   6   2       88.74       97.28     13.44 o 
   3   6   2      124.93      140.93     12.70 o 
   4   6   2      355.85      365.93     31.21 o 
   5   6   2        8.49        0.50      8.69 o 
   6   6   2        1.39        5.55     10.37 o 
   7   6   2        2.43        1.82     13.47 o 
  -8   7   2        0.02       -3.84      7.08 o 
  -7   7   2      142.68      134.70     11.43 o 
  -6   7   2      713.30      706.36     16.31 o 
  -5   7   2      110.64      121.95      7.01 o 
  -4   7   2      172.73      181.75      6.99 o 
  -3   7   2     1807.90     1824.91     22.31 o 
  -2   7   2       23.71       24.99      3.39 o 
  -1   7   2     1743.20     1689.35     47.19 o 
   0   7   2     1695.31     1776.53     56.50 o 
   1   7   2     1101.67     1146.57     37.82 o 
   2   7   2      172.80      180.08     35.22 o 
   3   7   2       31.84       35.27      7.47 o 
   4   7   2        5.64       -6.19      6.43 o 
   5   7   2      116.43      120.86     12.67 o 
   6   7   2       50.87       49.64     10.47 o 
   7   7   2       12.63       24.60     14.71 o 
  -8   8   2       39.90       43.49     13.03 o 
  -7   8   2        6.50        9.80      5.74 o 
  -6   8   2       98.15       95.66      7.37 o 
  -5   8   2      203.14      203.06      8.56 o 
  -4   8   2        0.67        2.70      2.50 o 
  -3   8   2      798.21      763.62     14.28 o 
  -2   8   2      368.90      368.63     14.33 o 
  -1   8   2       62.94       60.44      3.56 o 
   0   8   2      174.97      178.75     10.90 o 
   1   8   2     1340.92     1326.14     57.88 o 
   2   8   2      232.97      219.08     70.80 o 
   3   8   2       14.79       11.69      7.39 o 
   4   8   2        7.24        6.85      7.18 o 
   5   8   2      167.77      172.36     25.35 o 
   6   8   2        0.01       10.41      7.65 o 
   7   8   2       16.21       18.20     14.34 o 
  -8   9   2      328.62      301.08     20.56 o 
  -7   9   2      146.18      145.17     11.73 o 
  -6   9   2      111.31      104.49      7.52 o 
  -5   9   2      419.28      435.24     11.87 o 
  -4   9   2      403.92      416.35     11.31 o 
  -3   9   2       18.29       18.39      3.94 o 
  -2   9   2        0.65       -0.45      2.85 o 
  -1   9   2        0.83        0.10      1.69 o 
   0   9   2     1080.69     1119.50     20.41 o 
   1   9   2      352.27      385.00     12.20 o 
   2   9   2       50.32       53.12     15.62 o 
   3   9   2      134.07      166.50     34.50 o 
   4   9   2       12.90       10.14      6.91 o 
   5   9   2       93.42       89.24     18.97 o 
   6   9   2        1.85        3.86     10.80 o 
   7   9   2        0.01        6.81     13.22 o 
  -8  10   2       11.21       45.24     21.95 o 
  -7  10   2        0.13       -1.41      6.29 o 
  -6  10   2       34.14       27.47      5.12 o 
  -5  10   2      439.09      430.14     13.16 o 
  -4  10   2        0.74        5.09      3.22 o 
  -3  10   2      239.24      243.65      9.37 o 
  -2  10   2      308.02      262.53     50.03 o 
  -1  10   2      860.09      819.67     26.76 o 
   0  10   2      248.05      238.79      7.60 o 
   1  10   2      126.74      135.80      8.26 o 
   2  10   2      652.03      627.74    177.08 o 
   3  10   2       52.79       78.03     13.22 o 
   4  10   2      328.95      329.33     16.85 o 
   5  10   2        5.64        5.08      8.28 o 
   6  10   2       32.25       25.90     13.11 o 
   7  10   2       12.18       -0.69     11.82 o 
  -8  11   2        0.07       18.54     17.83 o 
  -7  11   2        7.73       10.67      7.36 o 
  -6  11   2      227.69      222.84     15.08 o 
  -5  11   2       38.99       43.29      5.89 o 
  -4  11   2      365.23      376.94     12.66 o 
  -3  11   2       29.61       37.22      4.63 o 
  -2  11   2       44.36       25.98     10.70 o 
  -1  11   2      159.52      165.54      6.17 o 
   0  11   2     3728.71     3682.98     69.62 o 
   1  11   2     1713.54     1766.71     43.58 o 
   2  11   2     1079.55     1030.38    299.31 o 
   3  11   2        3.27        2.01      5.01 o 
   4  11   2        0.00        1.97      6.56 o 
   5  11   2        9.99       -2.36     13.09 o 
   6  11   2        2.77       22.58     12.28 o 
   7  11   2        2.20        0.86     12.43 o 
  -8  12   2        0.02       -6.42     14.81 o 
  -7  12   2        3.06        4.40      6.22 o 
  -6  12   2       20.19       12.66      6.59 o 
  -5  12   2        0.03        1.12      3.53 o 
  -4  12   2        1.01       -0.35      3.49 o 
  -3  12   2       55.42       62.96      5.50 o 
  -2  12   2        1.08       -0.30      2.25 o 
  -1  12   2        2.67       -0.59      1.71 o 
   0  12   2      303.47      348.16      8.81 o 
   1  12   2      167.90      176.31     14.09 o 
   2  12   2       15.59        8.05      5.28 o 
   3  12   2        7.35       13.71      6.77 o 
   4  12   2      612.70      659.19     23.03 o 
   5  12   2        4.23        1.26      7.72 o 
   6  12   2      450.73      448.17     40.64 o 
   7  12   2       99.36       91.04     19.71 o 
  -8  13   2        1.91       -1.03     13.55 o 
  -7  13   2        0.43        0.18      7.04 o 
  -6  13   2        4.60        7.33      6.14 o 
  -5  13   2       21.98       21.00      5.75 o 
  -4  13   2       90.82       93.92      7.53 o 
  -3  13   2       63.53       67.69      5.95 o 
  -2  13   2      113.21       85.39     15.85 o 
  -1  13   2       64.08       73.66      4.27 o 
   0  13   2      168.40      189.83      6.29 o 
   1  13   2      109.36      126.30      8.46 o 
   2  13   2      786.89      768.25    136.16 o 
   3  13   2      870.36      862.75     30.53 o 
   4  13   2      347.71      361.29     17.85 o 
   5  13   2        0.56        2.76      7.63 o 
   6  13   2        0.00       20.12     19.49 o 
   7  13   2       67.85       69.20     18.06 o 
  -8  14   2        0.30       11.88     18.46 o 
  -7  14   2        1.41        0.68      8.19 o 
  -6  14   2        0.06        0.55      5.01 o 
  -5  14   2       29.71       34.13      6.49 o 
  -4  14   2      228.66      234.95      9.50 o 
  -3  14   2       12.56       10.97      3.72 o 
  -2  14   2      172.65      176.32      5.97 o 
  -1  14   2       56.83       47.19      3.88 o 
   0  14   2      352.49      363.92      8.48 o 
   1  14   2      326.56      314.03     10.74 o 
   2  14   2      124.57      120.15     28.69 o 
   3  14   2      489.71      524.59     33.63 o 
   4  14   2      248.32      263.82     16.03 o 
   5  14   2      162.40      145.83     74.11 o 
   6  14   2      454.03      409.19     41.91 o 
   7  14   2        0.28        3.89     11.93 o 
  -8  15   2        0.04       -2.30     16.48 o 
  -7  15   2        1.30       12.01      8.79 o 
  -6  15   2        0.90       -0.67      9.39 o 
  -5  15   2       41.49       44.06      8.31 o 
  -4  15   2        0.19        1.85      4.95 o 
  -3  15   2        4.57        9.02      3.37 o 
  -2  15   2      151.83      162.97      6.04 o 
  -1  15   2       20.93       26.17      3.24 o 
   0  15   2      476.91      487.69      9.92 o 
   1  15   2      361.39      363.82     19.03 o 
   2  15   2       53.91       49.67      7.23 o 
   3  15   2       22.64       23.42      8.91 o 
   4  15   2        7.02       14.40      8.60 o 
   6  15   2       17.23       34.78     21.79 o 
  -8  16   2        0.07        3.01     16.95 o 
  -7  16   2        3.39        1.39      6.26 o 
  -6  16   2       16.96       25.57      9.57 o 
  -5  16   2       28.26       17.74     13.59 o 
  -4  16   2       76.23       86.36      9.25 o 
  -3  16   2       83.53       77.32      9.24 o 
  -2  16   2       78.81       83.38      6.13 o 
  -1  16   2      250.69      244.11      7.57 o 
   0  16   2       92.83      100.96      5.20 o 
   1  16   2       11.97       12.98      3.88 o 
   2  16   2        9.80       10.74      5.11 o 
   3  16   2      590.30      554.62    163.23 o 
   4  16   2       72.19       84.21     12.40 o 
   5  16   2       78.56       59.39     17.83 o 
   6  16   2        0.15       -1.74     17.90 o 
  -8  17   2        0.00       10.67      9.36 o 
  -7  17   2        0.06        2.98      7.41 o 
  -6  17   2       12.16       10.07      8.19 o 
  -5  17   2        5.38        4.32      6.42 o 
  -4  17   2       51.93       52.79      8.00 o 
  -3  17   2       79.24       72.62     15.87 o 
  -2  17   2      194.92      203.06      8.88 o 
  -1  17   2       11.94        8.88      2.60 o 
   0  17   2       27.93       28.34      4.25 o 
   1  17   2        8.35       10.10      3.85 o 
   2  17   2       61.63       68.64      7.79 o 
   3  17   2      150.41      136.61     46.23 o 
   4  17   2       47.73       47.42     10.57 o 
   5  17   2       29.43       20.31     15.28 o 
   6  17   2        2.50       -8.40     16.64 o 
  -8  18   2        0.49        4.20      9.35 o 
  -7  18   2       34.02       27.28     10.46 o 
  -6  18   2        3.22        4.13      6.68 o 
  -5  18   2        4.34        7.56      7.58 o 
  -4  18   2       56.38       59.19      8.80 o 
  -3  18   2      569.30      533.05    104.45 o 
  -2  18   2       22.16       25.00      4.49 o 
  -1  18   2      136.24      125.32      6.08 o 
   0  18   2        2.93        2.42      2.70 o 
   1  18   2        8.51        7.64      3.57 o 
   2  18   2       13.84       17.43      4.91 o 
   3  18   2       65.72       51.41     31.69 o 
   4  18   2       25.45       29.94      9.50 o 
   5  18   2       10.17        9.91     25.23 o 
   6  18   2       50.01       25.53     18.71 o 
  -8  19   2        2.71        4.99     12.20 o 
  -7  19   2       13.89       30.05     10.08 o 
  -6  19   2       11.68        6.86      7.66 o 
  -5  19   2       88.26       85.82     13.58 o 
  -4  19   2      407.48      407.95     23.77 o 
  -3  19   2       87.42       97.12      9.83 o 
  -2  19   2       53.08       52.46      5.85 o 
  -1  19   2      823.76      843.90     14.67 o 
   0  19   2      232.58      228.59      9.84 o 
   1  19   2       20.50       20.37      4.70 o 
   2  19   2       89.11       95.92      8.37 o 
   3  19   2       15.35       13.60     16.93 o 
   4  19   2       64.25       87.38     33.04 o 
   5  19   2       78.13       59.35     19.45 o 
   6  19   2       37.44       27.56     25.79 o 
  -7  20   2        0.28       14.34      9.19 o 
  -6  20   2       23.31       25.04      9.99 o 
  -5  20   2        0.00        6.31      7.10 o 
  -4  20   2      294.67      320.35     21.65 o 
  -3  20   2        0.89       -1.25      6.16 o 
  -2  20   2       63.16       66.35      6.93 o 
  -1  20   2      235.84      226.69      8.19 o 
   0  20   2        0.86       -0.62      2.85 o 
   1  20   2        0.00       -0.76      3.22 o 
   2  20   2      246.61      245.39     12.14 o 
   3  20   2       25.75       31.51     11.52 o 
   4  20   2      122.79      163.92     22.60 o 
   5  20   2       41.87       46.89     21.47 o 
   6  20   2        0.48       -5.51     21.39 o 
  -7  21   2        9.14        6.26      8.41 o 
  -6  21   2       12.27       10.99      9.18 o 
  -5  21   2      286.67      268.47     20.86 o 
  -4  21   2        8.94       18.81      8.99 o 
  -3  21   2      134.03      130.19     14.59 o 
  -2  21   2      546.82      535.25     18.00 o 
  -1  21   2       40.39       32.36      4.96 o 
   0  21   2      121.67      128.70      8.32 o 
   1  21   2       27.86       30.29      5.53 o 
   2  21   2       34.62       40.52      6.93 o 
   3  21   2      336.69      293.59     81.27 o 
   4  21   2        7.44       10.31     14.38 o 
   5  21   2       65.37       84.13     28.60 o 
   6  21   2        3.78        4.38     18.50 o 
  -7  22   2       13.98       19.33     10.35 o 
  -6  22   2       28.25       31.07     10.75 o 
  -5  22   2        0.15        1.06      6.95 o 
  -4  22   2       23.03       22.34      9.40 o 
  -3  22   2      429.46      433.84     23.86 o 
  -2  22   2      547.95      518.54     18.30 o 
  -1  22   2      125.47      128.93      8.34 o 
   0  22   2      528.86      511.23     15.29 o 
   1  22   2      463.30      476.14     15.62 o 
   2  22   2       64.00       72.76      8.37 o 
   3  22   2       18.28       13.65      8.94 o 
   4  22   2       91.48      109.06     20.50 o 
   5  22   2       36.71       43.87     18.40 o 
   6  22   2       21.25       18.09     19.59 o 
  -7  23   2       13.34       10.09      9.20 o 
  -6  23   2        0.01        3.09      7.31 o 
  -5  23   2       14.22       15.59      9.13 o 
  -4  23   2        0.44        0.41      6.49 o 
  -3  23   2      533.26      512.33     25.91 o 
  -2  23   2      195.87      152.88     15.32 o 
  -1  23   2      137.29      119.85     10.80 o 
   0  23   2      123.95      114.96      8.69 o 
   1  23   2       99.66       98.13      8.78 o 
   2  23   2      204.72      221.83     12.16 o 
   3  23   2      110.72      110.14     22.05 o 
   4  23   2       63.19       89.86     31.49 o 
   5  23   2       10.41       35.17     17.27 o 
   6  23   2       71.58       70.27     25.51 o 
  -7  24   2       12.83       18.18     10.76 o 
  -6  24   2       61.67       72.51     14.73 o 
  -5  24   2        0.62        9.98      8.03 o 
  -4  24   2       53.28       48.76     11.96 o 
  -3  24   2      318.03      290.76     21.05 o 
  -2  24   2      447.09      467.56     24.69 o 
  -1  24   2       70.77       81.48      9.29 o 
   0  24   2      141.34      131.96      9.47 o 
   1  24   2      753.15      723.69     22.61 o 
   2  24   2       72.64       76.47      8.60 o 
   3  24   2       37.03       42.24     12.08 o 
   4  24   2      148.56      154.89     29.00 o 
   5  24   2       18.85       22.01     16.10 o 
  -7  25   2        0.00        4.59     10.93 o 
  -6  25   2       23.96       29.65     11.05 o 
  -5  25   2        5.35       13.35      8.41 o 
  -4  25   2        0.01       -1.86      6.28 o 
  -3  25   2       14.78       17.19      9.07 o 
  -2  25   2      869.55      822.51     32.41 o 
  -1  25   2     2678.40     2566.78     55.12 o 
   0  25   2     1687.73     1689.78     30.37 o 
   1  25   2      702.89      694.01     20.01 o 
   2  25   2       14.22       18.37      6.08 o 
   3  25   2      129.62      128.62     39.32 o 
   4  25   2       18.54       24.17     15.02 o 
   5  25   2        6.34        2.22     14.40 o 
  -6  26   2       54.10       58.77     14.00 o 
  -5  26   2       65.05       62.00     22.34 o 
  -4  26   2      400.19      378.85     35.57 o 
  -3  26   2       93.02      101.78     14.75 o 
  -2  26   2       60.52       59.60     11.76 o 
  -1  26   2       66.44       63.93     17.27 o 
   0  26   2        8.82       17.08      5.30 o 
   1  26   2      757.13      747.05     20.96 o 
   2  26   2       79.09       92.01      9.46 o 
   3  26   2      117.03       97.55     23.80 o 
   4  26   2        6.79        0.28     12.91 o 
   5  26   2       22.95       30.95     20.92 o 
  -6  27   2       43.05       45.95     13.44 o 
  -5  27   2        8.88       15.29      9.53 o 
  -4  27   2       19.60       19.92      9.97 o 
  -3  27   2      113.90      129.67     16.46 o 
  -2  27   2      217.44      202.64     18.56 o 
  -1  27   2       23.23       34.78      9.82 o 
   0  27   2      106.25       97.40     10.60 o 
   1  27   2      291.93      297.39     14.08 o 
   2  27   2      177.73      172.19     12.17 o 
   3  27   2       53.67       52.35     13.62 o 
   4  27   2        0.03       11.70     13.19 o 
   5  27   2       56.13       47.30     19.18 o 
  -6  28   2        5.24        6.21      8.94 o 
  -5  28   2       41.58       56.53     13.97 o 
  -4  28   2       20.28       25.06     10.27 o 
  -3  28   2        4.03       21.15     13.63 o 
  -2  28   2       57.09       50.15     11.96 o 
  -1  28   2      407.68      384.80     23.63 o 
   0  28   2       87.26       98.94     10.87 o 
   1  28   2      149.84      166.70     11.54 o 
   2  28   2       22.10       29.79      7.14 o 
   3  28   2        0.88        0.10      7.07 o 
   4  28   2       19.34       16.24     13.83 o 
   5  28   2       15.01       21.63     20.68 o 
  -6  29   2        3.24        2.61     10.54 o 
  -5  29   2       27.06       32.90     12.11 o 
  -4  29   2        9.36        5.70      8.25 o 
  -3  29   2        5.14        4.33      7.75 o 
  -2  29   2        0.15        3.30      7.25 o 
  -1  29   2       25.62       46.33     11.27 o 
   0  29   2       69.36       85.07     13.72 o 
   1  29   2       26.22       17.01      6.62 o 
   2  29   2        0.45        3.21      5.08 o 
   3  29   2       36.49       30.15      8.52 o 
   4  29   2       26.48       14.83     13.89 o 
  -6  30   2        8.32        9.98     10.38 o 
  -5  30   2        9.87        9.51      7.99 o 
  -4  30   2        7.04       -0.32      7.37 o 
  -3  30   2        8.81        7.06      8.12 o 
  -2  30   2       13.35       13.87      9.67 o 
  -1  30   2        0.56       -4.73      6.31 o 
   0  30   2       14.88       19.94      8.86 o 
   1  30   2       82.07       85.90     11.16 o 
   2  30   2        0.82        4.75      5.69 o 
   3  30   2       26.61       18.82      7.56 o 
   4  30   2        0.17       20.97     19.89 o 
  -5  31   2       11.01       12.46     18.86 o 
  -4  31   2       12.66       21.77     10.16 o 
  -3  31   2      100.07      103.93     16.28 o 
  -2  31   2        0.76       12.33      8.40 o 
  -1  31   2        3.03       -0.65      7.19 o 
   0  31   2       46.67       31.21     10.54 o 
   1  31   2       59.30       55.86      9.55 o 
   2  31   2        0.30        8.10      7.03 o 
   3  31   2       37.80       36.27     11.15 o 
   4  31   2        0.00       11.85     14.17 o 
  -5  32   2        2.90        2.46      8.56 o 
  -4  32   2        8.57       16.70      9.42 o 
  -3  32   2       78.85       80.25     15.05 o 
  -2  32   2      124.00      106.71     21.87 o 
  -1  32   2       18.97        3.05      7.40 o 
   0  32   2        5.09       12.71      8.83 o 
   1  32   2        0.73        4.33      5.37 o 
   2  32   2        7.17       11.31      7.87 o 
   3  32   2       22.18       22.38     13.51 o 
   4  32   2        2.26      -17.51     35.65 o 
  -5  33   2        9.37       10.62     12.04 o 
  -4  33   2       14.01       18.61     10.30 o 
  -3  33   2       14.19       17.55      9.77 o 
  -2  33   2       74.72       88.55     17.35 o 
  -1  33   2        0.94        3.49      7.06 o 
   0  33   2       35.77       39.29     11.48 o 
   1  33   2       15.09       16.09      6.67 o 
   2  33   2        1.08        6.62      8.56 o 
   3  33   2       16.53       16.78      9.63 o 
  -4  34   2       53.13       31.38     21.95 o 
  -3  34   2       12.62       17.30     10.57 o 
  -2  34   2        0.77       10.45     12.79 o 
  -1  34   2        1.42        6.25      7.06 o 
   0  34   2       12.07       17.84      9.02 o 
   1  34   2        0.05       -9.03      8.32 o 
   2  34   2       10.66       27.33     14.02 o 
   3  34   2        5.85        1.67      7.42 o 
  -4  35   2        7.47       14.66     12.28 o 
  -3  35   2       38.47       56.69     14.37 o 
  -2  35   2       23.60       48.07     12.60 o 
  -1  35   2        3.27       10.70     11.88 o 
   0  35   2       32.50       30.21     10.42 o 
   1  35   2        0.01       -2.14     10.22 o 
   2  35   2        0.75       14.46      8.72 o 
   3  35   2        9.58        4.50     14.70 o 
  -3  36   2       45.78       61.50     14.68 o 
  -2  36   2        6.54       19.47     10.02 o 
  -1  36   2        0.97       14.05      8.63 o 
   0  36   2       19.47       18.84      9.45 o 
   1  36   2        6.87       14.74     14.89 o 
   2  36   2        4.33       19.75      9.67 o 
  -3  37   2        6.26       27.57     15.05 o 
  -2  37   2       11.23       23.33     10.45 o 
  -1  37   2       12.69       27.58     10.55 o 
   0  37   2       23.32       32.91     20.68 o 
   1  37   2        7.78       28.68     18.06 o 
  -2  38   2        2.22        6.94      9.38 o 
  -1  38   2       39.85       65.30     15.27 o 
   0  38   2        0.87        6.91      8.95 o 
   1  38   2        2.12       29.63     18.54 o 
  -7   0   3        7.13        1.16      7.27 o 
  -5   0   3      369.78      390.82     19.88 o 
  -3   0   3        5.14        5.48      3.22 o 
  -1   0   3      677.32      683.72     39.06 o 
   1   0   3     1703.06     1873.25     44.68 o 
   3   0   3      233.51      214.85     15.29 o 
   5   0   3       40.48       39.79     11.86 o 
   7   0   3        0.00       -2.38     12.20 o 
  -9   1   3        3.64        3.01     18.78 o 
  -8   1   3        3.24        6.81      6.25 o 
  -7   1   3        0.47        3.08      5.02 o 
  -6   1   3        0.07       -3.35      4.46 o 
  -5   1   3       10.99       10.84      3.90 o 
  -4   1   3       88.71       79.47      4.76 o 
  -3   1   3       63.73       58.46      3.85 o 
  -2   1   3      108.11       95.13      3.85 o 
  -1   1   3      236.95      231.39      7.57 o 
   0   1   3       97.71      100.85     23.26 o 
   1   1   3       43.88       63.67     12.85 o 
   2   1   3      715.39      746.52     23.72 o 
   3   1   3       12.36       17.63      5.24 o 
   4   1   3        0.31       -0.20      4.23 o 
   5   1   3       44.02       34.88      8.04 o 
   6   1   3        4.24       -0.97      6.22 o 
   7   1   3       77.30       79.52     17.17 o 
  -9   2   3        0.09        2.93     17.67 o 
  -8   2   3        2.77        7.85      6.36 o 
  -7   2   3       25.87       29.02      7.31 o 
  -6   2   3       42.97       52.42      7.74 o 
  -5   2   3        0.67        1.22      2.96 o 
  -4   2   3        2.51        3.33      2.30 o 
  -3   2   3      145.39      139.92      5.21 o 
  -2   2   3      176.86      158.06      4.65 o 
  -1   2   3      947.14      940.84     29.68 o 
   0   2   3       95.95      120.53      6.80 o 
   1   2   3      428.94      470.63     13.87 o 
   2   2   3      149.40      157.30      9.92 o 
   3   2   3      142.35      168.08     14.70 o 
   4   2   3       84.10       88.71      9.24 o 
   5   2   3        0.02        2.76      4.89 o 
   6   2   3       19.36       15.40      7.82 o 
   7   2   3        0.06       -2.06     11.57 o 
  -9   3   3       19.53       44.05     21.63 o 
  -8   3   3       23.82       19.60      8.13 o 
  -7   3   3       21.09       22.97      7.00 o 
  -6   3   3      193.55      211.03     12.22 o 
  -5   3   3       89.32       91.49      6.82 o 
  -4   3   3      493.48      484.25      9.94 o 
  -3   3   3     1853.85     1849.00     33.29 o 
  -2   3   3      257.92      244.63      5.66 o 
  -1   3   3      366.58      371.59     17.38 o 
   0   3   3       74.37       91.08     18.59 o 
   1   3   3      384.41      413.77     11.16 o 
   2   3   3        1.23       -0.38      3.88 o 
   3   3   3      219.29      239.39     13.88 o 
   4   3   3       94.15       84.87     13.52 o 
   5   3   3        2.30        6.03      7.31 o 
   6   3   3        7.65        5.93      8.89 o 
   7   3   3        8.07        3.72     15.77 o 
  -9   4   3        9.11       10.22     18.62 o 
  -8   4   3        2.15        1.28      5.80 o 
  -7   4   3        2.19        3.34      5.14 o 
  -6   4   3       10.17       11.88      5.59 o 
  -5   4   3      120.46      123.36      7.70 o 
  -4   4   3      201.17      213.81      8.38 o 
  -3   4   3        2.81        3.72      2.51 o 
  -2   4   3      189.07      186.29      7.08 o 
  -1   4   3      611.78      609.25     19.31 o 
   0   4   3     2630.19     2706.20     79.04 o 
   1   4   3      728.03      773.82     94.18 o 
   2   4   3      145.45      166.46     10.56 o 
   3   4   3       20.53       27.16     11.11 o 
   4   4   3       73.52       72.10     10.20 o 
   5   4   3        8.48        5.68      7.13 o 
   6   4   3        6.23       11.03      8.35 o 
   7   4   3        0.60       -0.33      7.55 o 
  -9   5   3        1.07        8.71     18.14 o 
  -8   5   3        0.04        4.05      8.98 o 
  -7   5   3        0.10       -5.21      4.57 o 
  -6   5   3       40.93       43.03      6.20 o 
  -5   5   3        0.45        3.32      3.51 o 
  -4   5   3     2412.20     2473.98     37.81 o 
  -3   5   3      594.82      609.32     11.97 o 
  -2   5   3     2034.87     2030.75     30.24 o 
  -1   5   3     1687.38     1671.79     67.06 o 
   0   5   3      150.82      169.69      6.87 o 
   1   5   3     1391.36     1378.13    401.02 o 
   2   5   3      192.84      224.25     11.80 o 
   3   5   3      185.27      210.17     13.35 o 
   4   5   3      197.11      165.06     16.46 o 
   5   5   3        0.20        1.70      7.07 o 
   6   5   3       37.85       33.09      8.67 o 
   7   5   3        0.02       -2.85     14.58 o 
  -9   6   3       11.38        3.49     19.17 o 
  -8   6   3       40.44       41.58      9.64 o 
  -7   6   3        3.96        5.52      5.37 o 
  -6   6   3       15.94       15.34      4.99 o 
  -5   6   3       43.29       53.24      5.99 o 
  -4   6   3      136.31      144.70      7.34 o 
  -3   6   3        9.93        8.15      2.25 o 
  -2   6   3      928.89      985.09     15.06 o 
  -1   6   3     3248.11     3277.43    101.52 o 
   0   6   3      813.73      848.34     25.73 o 
   1   6   3     1124.22     1132.15    325.39 o 
   2   6   3      313.68      303.34     13.62 o 
   3   6   3        0.15       -2.85      6.56 o 
   4   6   3        2.12       -2.00      6.34 o 
   5   6   3       43.58       37.52      9.55 o 
   6   6   3       22.75       20.90      7.90 o 
   7   6   3        0.03        6.42     15.53 o 
  -9   7   3        0.46       20.28     21.31 o 
  -8   7   3       49.57       40.38      9.73 o 
  -7   7   3        8.04       11.02      6.55 o 
  -6   7   3       27.48       26.91      4.81 o 
  -5   7   3       56.45       51.74      5.08 o 
  -4   7   3      354.44      377.06      9.34 o 
  -3   7   3        0.47        1.44      2.50 o 
  -2   7   3      991.86     1061.83     27.56 o 
  -1   7   3      567.22      614.80     14.88 o 
   0   7   3      315.82      287.54     15.77 o 
   1   7   3      233.52      241.57     75.53 o 
   2   7   3      691.96      739.87     20.23 o 
   3   7   3      298.65      325.43     16.01 o 
   4   7   3       41.74       40.32     10.06 o 
   5   7   3       14.84       21.93      8.89 o 
   6   7   3       13.41       16.14      6.95 o 
   7   7   3        0.78       -4.75     12.36 o 
  -8   8   3       11.19       17.48      9.96 o 
  -7   8   3        2.44        4.07      5.81 o 
  -6   8   3       25.47       23.72      5.26 o 
  -5   8   3       55.64       63.81      5.50 o 
  -4   8   3        1.92        2.55      2.56 o 
  -3   8   3     2104.03     2228.15     52.82 o 
  -2   8   3     3028.51     3242.16     83.13 o 
  -1   8   3     1309.78     1302.01     31.99 o 
   0   8   3      310.65      350.11     15.12 o 
   1   8   3      558.78      519.08     86.33 o 
   2   8   3      875.18      785.16    122.06 o 
   3   8   3        1.10       -4.07      5.55 o 
   4   8   3      146.54      146.44     14.94 o 
   5   8   3       16.17        5.10      8.04 o 
   6   8   3       13.08       15.46      9.09 o 
   7   8   3       19.96       19.09     17.43 o 
  -8   9   3       12.68       16.24     17.83 o 
  -7   9   3        8.96        6.28      6.28 o 
  -6   9   3       51.56       51.26      7.38 o 
  -5   9   3      109.09      104.56      6.56 o 
  -4   9   3       44.05       51.67      5.16 o 
  -3   9   3       16.38       17.67      3.32 o 
  -2   9   3      101.19      117.76      5.82 o 
  -1   9   3     2102.97     2204.41     45.52 o 
   0   9   3     2323.29     2568.45     87.80 o 
   1   9   3      281.05      302.71     14.25 o 
   2   9   3      646.17      685.11     23.86 o 
   3   9   3       24.82       32.96     14.66 o 
   4   9   3       81.16       81.87     16.29 o 
   5   9   3        9.13        5.93      7.92 o 
   6   9   3        2.45        6.56      8.35 o 
  -8  10   3        7.23       25.67     17.75 o 
  -7  10   3       18.17       13.49      6.74 o 
  -6  10   3        8.41       13.16      5.09 o 
  -5  10   3        1.58        0.89      3.85 o 
  -4  10   3       59.96       66.44      5.79 o 
  -3  10   3      187.72      185.89      7.05 o 
  -2  10   3      748.17      816.27     22.22 o 
  -1  10   3     3193.90     3268.66     59.78 o 
   0  10   3      378.37      411.21     12.22 o 
   1  10   3      100.75      106.52      8.66 o 
   2  10   3       37.49       37.94     18.56 o 
   3  10   3        1.81       -0.83      5.39 o 
   4  10   3       58.40       47.07     10.69 o 
   5  10   3       13.31       18.92     10.20 o 
   6  10   3        1.68       -2.86      7.31 o 
  -8  11   3       38.40       28.28     19.25 o 
  -7  11   3       93.51       82.58     11.17 o 
  -6  11   3       13.14       11.36      5.52 o 
  -5  11   3       31.85       36.78      6.19 o 
  -4  11   3       69.59       73.14      7.08 o 
  -3  11   3      296.74      300.38      8.75 o 
  -2  11   3      166.72      160.89     10.10 o 
  -1  11   3       41.15       27.73      3.12 o 
   0  11   3      133.07      127.02      6.35 o 
   1  11   3        6.47       15.54      4.76 o 
   2  11   3       91.41       97.91     35.24 o 
   3  11   3       13.25       16.33      7.51 o 
   4  11   3      146.97      148.51     15.60 o 
   5  11   3       41.87       38.69     11.73 o 
   6  11   3        0.89        7.08     11.44 o 
  -8  12   3        3.53        7.37     15.53 o 
  -7  12   3        1.28        7.35      6.28 o 
  -6  12   3       26.95       30.43      6.58 o 
  -5  12   3        3.90       -1.88      4.17 o 
  -4  12   3       23.90       25.35      5.17 o 
  -3  12   3       22.55       22.96      4.52 o 
  -2  12   3      136.63      141.33      9.10 o 
  -1  12   3        2.89        3.03      2.02 o 
   0  12   3       14.91       17.54      3.38 o 
   1  12   3      994.13      979.19     56.02 o 
   2  12   3       86.15       90.65     35.20 o 
   3  12   3       20.68       30.44     23.05 o 
   4  12   3       12.78       16.02      9.13 o 
   5  12   3        0.16        4.71      8.86 o 
   6  12   3      124.00      126.85     49.12 o 
  -8  13   3       18.36       28.36     17.75 o 
  -7  13   3       61.74       63.20     10.82 o 
  -6  13   3       54.45       57.64      9.18 o 
  -5  13   3        7.52        7.35      4.60 o 
  -4  13   3       65.01       72.48      7.15 o 
  -3  13   3      185.18      200.34      9.43 o 
  -2  13   3       23.17       30.15      5.51 o 
  -1  13   3        5.39       10.38      2.71 o 
   0  13   3        1.90        1.41      2.42 o 
   1  13   3      195.11      223.16     13.56 o 
   2  13   3       10.54        1.30     11.61 o 
   3  13   3       20.37       23.22      8.39 o 
   4  13   3        4.47        2.34      7.28 o 
   5  13   3      153.37      139.07     31.49 o 
   6  13   3       17.22       34.08     19.73 o 
  -8  14   3       17.32       19.01     17.11 o 
  -7  14   3        1.21        1.37      5.32 o 
  -6  14   3        4.68        1.37      5.32 o 
  -5  14   3       21.88       25.64      6.13 o 
  -4  14   3       93.97      109.35      8.77 o 
  -3  14   3      154.16      157.23      8.80 o 
  -2  14   3       24.93       25.99      5.58 o 
  -1  14   3       53.97       46.47      4.36 o 
   0  14   3        0.70        1.73      2.43 o 
   1  14   3        8.92        9.28      4.73 o 
   2  14   3        0.07       -0.70      5.38 o 
   3  14   3      145.66      133.99     24.86 o 
   4  14   3       34.69       49.65     24.33 o 
   5  14   3       65.25       90.05     14.32 o 
   6  14   3        1.50       17.19     19.41 o 
  -8  15   3       19.01       40.17     21.79 o 
  -7  15   3       23.27       22.70     13.12 o 
  -6  15   3       38.86       42.05      9.12 o 
  -5  15   3        3.16        3.91      5.32 o 
  -4  15   3       60.38       67.79      7.24 o 
  -3  15   3       13.93       14.04      4.20 o 
  -2  15   3       41.07       44.65      6.49 o 
  -1  15   3      121.94      115.81      6.24 o 
   0  15   3        3.05        2.82      2.63 o 
   1  15   3        0.30       -1.16      3.90 o 
   2  15   3       19.92       10.75      6.81 o 
   3  15   3      180.08      162.43     28.41 o 
   4  15   3      279.76      293.97     18.80 o 
   5  15   3      259.08      216.61     43.56 o 
   6  15   3       29.46       53.87     23.69 o 
  -8  16   3       18.79       25.34     11.58 o 
  -7  16   3       41.85       33.16     11.08 o 
  -6  16   3        6.24        4.97      5.78 o 
  -5  16   3       69.42       74.32     10.07 o 
  -4  16   3        0.00        1.02      3.55 o 
  -3  16   3        7.33        9.25      4.03 o 
  -2  16   3      123.25      133.71      9.66 o 
  -1  16   3       83.73       69.74      7.10 o 
   0  16   3       13.54       16.27      4.65 o 
   1  16   3       48.56       50.24      7.21 o 
   2  16   3       84.41       70.04     16.65 o 
   3  16   3      219.09      224.25     48.80 o 
   4  16   3      400.87      448.46     21.42 o 
   5  16   3      298.66      271.69    121.21 o 
   6  16   3        0.48        4.83     20.52 o 
  -8  17   3       20.11       31.59     12.71 o 
  -7  17   3       21.36       27.99     14.10 o 
  -6  17   3       51.81       42.56      9.31 o 
  -5  17   3       76.39       76.76     10.14 o 
  -4  17   3       44.37       51.00      8.35 o 
  -3  17   3       14.71       17.44      4.59 o 
  -2  17   3      100.74      118.19      9.70 o 
  -1  17   3       13.62        9.55      4.52 o 
   0  17   3       54.14       54.51      6.75 o 
   1  17   3      294.94      290.76     15.59 o 
   2  17   3      387.85      379.66     73.27 o 
   3  17   3      205.48      179.44     54.04 o 
   4  17   3       48.11       57.95     12.89 o 
   5  17   3       19.26       18.60     16.14 o 
   6  17   3       30.73       40.64     24.96 o 
  -8  18   3       41.70       45.26     13.77 o 
  -7  18   3        6.12        5.12      8.48 o 
  -6  18   3       56.00       67.86     10.66 o 
  -5  18   3       98.62      124.92     12.19 o 
  -4  18   3        4.98        9.52      6.25 o 
  -3  18   3       89.84       93.29      7.80 o 
  -2  18   3       33.10       27.80      6.16 o 
  -1  18   3       50.72       58.16      7.22 o 
   0  18   3      106.31      100.88      8.72 o 
   1  18   3      633.68      611.92     35.05 o 
   2  18   3     1715.89     1552.52    278.91 o 
   3  18   3      630.73      603.56    176.27 o 
   4  18   3       99.03      124.71     27.92 o 
   5  18   3       11.46       -8.05     13.56 o 
   6  18   3        0.44        7.53     19.73 o 
  -8  19   3        0.00        8.71     10.77 o 
  -7  19   3       11.51        8.70      8.45 o 
  -6  19   3      149.86      154.99     14.66 o 
  -5  19   3      357.36      368.84     19.03 o 
  -4  19   3      200.00      196.04     14.15 o 
  -3  19   3        2.24        1.50      5.17 o 
  -2  19   3      397.07      387.22     16.01 o 
  -1  19   3      136.60      130.10     14.01 o 
   0  19   3      377.32      361.77     14.69 o 
   1  19   3      163.86      173.99     12.03 o 
   2  19   3       83.99      101.21     11.55 o 
   3  19   3      212.50      191.97     63.25 o 
   4  19   3        7.63       13.25     10.41 o 
   5  19   3       17.96       10.11     16.37 o 
   6  19   3       14.77       21.95     23.05 o 
  -7  20   3      219.03      197.89     21.49 o 
  -6  20   3      189.39      205.85     20.40 o 
  -5  20   3      104.16      119.94     12.83 o 
  -4  20   3       75.64       67.64      9.56 o 
  -3  20   3      374.77      381.43     17.40 o 
  -2  20   3      165.02      159.61     11.49 o 
  -1  20   3      188.93      190.34     16.48 o 
   0  20   3      493.49      466.34     23.21 o 
   1  20   3     1120.70     1110.67     29.55 o 
   2  20   3      350.18      350.91     17.43 o 
   3  20   3       32.14       32.81     16.92 o 
   4  20   3      161.25      192.66     52.66 o 
   5  20   3        0.10      -19.36     14.25 o 
  -7  21   3       16.45       24.28     12.83 o 
  -6  21   3       55.92       71.12     13.88 o 
  -5  21   3       93.29      103.15     12.02 o 
  -4  21   3      304.43      321.81     17.47 o 
  -3  21   3      811.91      757.51     23.97 o 
  -2  21   3      304.04      307.03     16.14 o 
  -1  21   3        2.82        6.46      7.48 o 
   0  21   3      128.42      127.94     14.68 o 
   1  21   3       21.38       23.85      6.90 o 
   2  21   3      181.22      191.37     13.93 o 
   3  21   3       32.72       30.32     10.31 o 
   4  21   3        0.45       -5.34      8.03 o 
   5  21   3       32.46       41.37     29.55 o 
  -7  22   3        0.00        4.33      9.31 o 
  -6  22   3       58.74       75.16     14.75 o 
  -5  22   3      136.27      127.17     13.35 o 
  -4  22   3      933.91      967.44     35.03 o 
  -3  22   3      361.15      337.25     17.11 o 
  -2  22   3      187.97      184.47     17.59 o 
  -1  22   3        0.48        6.34      7.35 o 
   0  22   3      107.60       89.56     13.30 o 
   1  22   3      114.93      107.45     14.16 o 
   2  22   3      211.49      205.96     14.51 o 
   3  22   3       17.93       17.99      9.98 o 
   4  22   3      166.85      215.21     63.50 o 
   5  22   3        9.67       19.28     17.59 o 
  -7  23   3        4.06        8.44      9.00 o 
  -6  23   3       24.45       20.03     10.03 o 
  -5  23   3      198.38      196.12     19.83 o 
  -4  23   3       39.75       53.27     11.66 o 
  -3  23   3      103.61      110.33     11.24 o 
  -2  23   3      437.64      453.00     34.78 o 
  -1  23   3     1816.98     1775.91     46.16 o 
   0  23   3      260.81      247.61     18.60 o 
   1  23   3      127.85      117.72     15.01 o 
   2  23   3       79.41       78.12     10.54 o 
   3  23   3      259.82      233.99     74.27 o 
   4  23   3        0.88       25.22     15.21 o 
   5  23   3        3.01       12.23     16.36 o 
  -7  24   3        0.07       12.24      9.61 o 
  -6  24   3       92.58      127.60     18.17 o 
  -5  24   3        8.83       13.23      8.71 o 
  -4  24   3      160.01      188.06     26.70 o 
  -3  24   3      192.15      208.88     18.98 o 
  -2  24   3      271.83      252.22     19.75 o 
  -1  24   3        1.14        5.53      7.78 o 
   0  24   3       97.41       94.71     13.72 o 
   1  24   3      209.66      227.68     24.24 o 
   2  24   3        0.00        3.68      8.00 o 
   3  24   3       48.41       51.18     12.14 o 
   4  24   3        9.36       -5.60     16.40 o 
   5  24   3       11.30       30.50     20.28 o 
  -7  25   3       18.35       21.07     14.34 o 
  -6  25   3        6.53       17.53     11.73 o 
  -5  25   3       23.72       24.80     10.47 o 
  -4  25   3      129.54      132.73     17.48 o 
  -3  25   3       11.25        7.43      8.12 o 
  -2  25   3       46.04       63.11     12.35 o 
  -1  25   3        1.21        0.62      6.14 o 
   0  25   3       11.55       11.64      7.98 o 
   1  25   3        2.93        5.44      7.83 o 
   2  25   3       60.49       76.91     13.54 o 
   3  25   3       52.70       22.19     25.67 o 
   4  25   3       10.08       -4.79     12.72 o 
   5  25   3       36.66       24.48     21.15 o 
  -6  26   3       24.05       20.46     11.14 o 
  -5  26   3        6.19       14.69     12.52 o 
  -4  26   3        0.16        1.03      6.91 o 
  -3  26   3      481.48      497.21     39.93 o 
  -2  26   3      322.78      351.63     23.28 o 
  -1  26   3       19.71       28.15     10.03 o 
   0  26   3        0.11       -0.77      6.34 o 
   1  26   3       27.78       33.50     10.90 o 
   2  26   3       52.65       53.42     12.51 o 
   3  26   3      124.79       83.66     53.52 o 
   4  26   3        9.74       36.92     35.65 o 
  -6  27   3       62.19       60.19     14.90 o 
  -5  27   3       13.83       20.33     11.65 o 
  -4  27   3        5.31        8.79      8.87 o 
  -3  27   3       43.51       46.47     12.06 o 
  -2  27   3        0.50        1.68      7.33 o 
  -1  27   3      101.43       99.87     14.74 o 
   0  27   3        3.06        0.32      7.31 o 
   1  27   3        0.01        6.18      7.51 o 
   2  27   3       22.51       27.09     10.50 o 
   3  27   3       29.73       26.78     32.40 o 
   4  27   3        6.23       29.63     38.58 o 
  -6  28   3       18.74       16.27     10.32 o 
  -5  28   3       40.01       46.48     12.67 o 
  -4  28   3      147.62      156.06     18.85 o 
  -3  28   3        5.36        6.67      8.62 o 
  -2  28   3        0.88        0.05      7.57 o 
  -1  28   3        8.73       11.93      8.62 o 
   0  28   3        3.93        5.18      7.18 o 
   1  28   3       17.69       33.42     11.20 o 
   2  28   3        3.31        5.97      8.88 o 
   3  28   3       56.30        9.11     34.22 o 
   4  28   3        1.41        3.49     37.47 o 
  -6  29   3        9.22        0.79     10.77 o 
  -5  29   3       20.23       28.41     10.98 o 
  -4  29   3       32.52       29.21     11.27 o 
  -3  29   3      141.70      153.60     18.47 o 
  -2  29   3        0.11        3.05      7.61 o 
  -1  29   3       58.19       64.17     20.99 o 
   0  29   3      144.86      123.73     16.72 o 
   1  29   3       30.66       40.05     11.76 o 
   2  29   3       13.24       13.22     10.01 o 
   3  29   3        0.09       25.59     38.11 o 
  -5  30   3       39.72       65.37     15.40 o 
  -4  30   3        0.99        4.24      8.35 o 
  -3  30   3       10.70       13.18      9.00 o 
  -2  30   3       18.31       33.28     11.00 o 
  -1  30   3       21.80       20.47      9.88 o 
   0  30   3        0.99        0.04      7.29 o 
   1  30   3       27.97       42.54     12.52 o 
   2  30   3        3.58        3.94      9.06 o 
   3  30   3        0.14       27.65     34.15 o 
  -5  31   3       34.62       51.02     14.36 o 
  -4  31   3        1.72       10.57      9.36 o 
  -3  31   3       14.04       13.87      9.14 o 
  -2  31   3        5.76        5.50      7.88 o 
  -1  31   3        4.93        5.46      9.15 o 
   0  31   3       15.25       19.68      9.52 o 
   1  31   3        2.63       -0.31     11.76 o 
   2  31   3        0.13       10.25     10.03 o 
   3  31   3       80.52       87.70     42.54 o 
  -5  32   3       18.29       12.52     13.94 o 
  -4  32   3       23.01       30.90     11.47 o 
  -3  32   3        2.93        2.87      7.48 o 
  -2  32   3        0.87       -0.90      7.27 o 
  -1  32   3       15.58       20.02      9.84 o 
   0  32   3        0.38        5.43      8.04 o 
   1  32   3        6.07        7.76      8.67 o 
   2  32   3       27.83       48.56     20.84 o 
  -4  33   3       10.76       11.99     10.46 o 
  -3  33   3        0.97       -4.01      7.76 o 
  -2  33   3        4.31       12.05      8.64 o 
  -1  33   3        2.66       13.30      9.26 o 
   0  33   3       12.76       15.61      9.80 o 
   1  33   3       41.14       44.52     13.05 o 
   2  33   3        1.57        2.30     13.07 o 
  -4  34   3        9.53       24.05     11.84 o 
  -3  34   3        2.48        0.06      7.75 o 
  -2  34   3        0.34       -3.30     11.09 o 
  -1  34   3        1.87        8.04      8.63 o 
   0  34   3       11.68       10.27      8.98 o 
   1  34   3       11.55       15.08     10.54 o 
   2  34   3        0.04       -0.95     14.34 o 
  -4  35   3       13.79       51.65     20.04 o 
  -3  35   3       11.96        9.60      9.79 o 
  -2  35   3        5.03       17.81      9.64 o 
  -1  35   3        0.00       -2.55      7.70 o 
   0  35   3        1.00        2.76      9.04 o 
   1  35   3        5.69        6.89     16.80 o 
  -3  36   3        0.71       21.95     14.58 o 
  -2  36   3       14.77       10.82     10.03 o 
  -1  36   3        2.71        5.07      9.77 o 
   0  36   3        7.86       14.78     10.64 o 
   1  36   3       12.23        1.11     13.71 o 
  -2  37   3        1.98        7.13     11.96 o 
  -1  37   3       27.24       24.73     11.84 o 
   0  37   3        0.02       14.97     14.18 o 
  -8   0   4       22.89       19.17     13.94 o 
  -6   0   4        7.26        6.64      7.09 o 
  -4   0   4       53.08       46.73      6.94 o 
  -2   0   4       58.10       65.70      7.65 o 
   0   0   4      441.10      495.94     35.02 o 
   4   0   4        0.24        7.21     12.36 o 
   6   0   4       14.49       17.67     19.73 o 
  -9   1   4        0.80       -5.14      7.03 o 
  -8   1   4       91.54       81.44     14.59 o 
  -7   1   4       66.85       60.72     12.37 o 
  -6   1   4      203.63      201.30     13.76 o 
  -5   1   4       26.32       26.16      5.43 o 
  -4   1   4       63.84       71.78      4.84 o 
  -3   1   4       20.74       21.24      2.88 o 
  -2   1   4       30.59       32.44      3.16 o 
  -1   1   4       51.64       39.65      7.02 o 
   0   1   4      600.12      563.53     96.83 o 
   1   1   4      167.71      178.32     10.83 o 
   2   1   4      140.47      262.07     42.94 o 
   3   1   4       49.14       48.58      9.57 o 
   4   1   4      192.50      197.67     15.53 o 
   5   1   4        2.95        7.15      7.97 o 
   6   1   4      176.20      117.96     29.71 o 
  -9   2   4       10.40        8.32      8.77 o 
  -8   2   4       62.02       66.68     13.52 o 
  -7   2   4        0.74        4.47      6.73 o 
  -6   2   4      121.74      119.52     11.67 o 
  -5   2   4        3.72        7.74      5.26 o 
  -4   2   4       14.44       11.79      3.46 o 
  -3   2   4      410.11      398.77      9.29 o 
  -2   2   4       11.80        8.97      2.20 o 
  -1   2   4       34.80      232.12    122.27 o 
   0   2   4       15.11       21.63      8.63 o 
   1   2   4       91.35       87.74     26.14 o 
   2   2   4       82.48       97.17     16.62 o 
   3   2   4       16.73       19.46      8.75 o 
   4   2   4       14.15       16.59      7.73 o 
   5   2   4      221.09      185.31     19.16 o 
   6   2   4        1.01        3.38      8.71 o 
  -9   3   4        3.07        2.19      8.40 o 
  -8   3   4       13.43       10.53      8.71 o 
  -7   3   4       16.27       14.20      8.61 o 
  -6   3   4       13.66       18.80      6.67 o 
  -5   3   4       24.46       21.02      5.09 o 
  -4   3   4       16.24       21.62      4.55 o 
  -3   3   4      319.49      332.52      9.18 o 
  -2   3   4     1048.42     1042.49     17.70 o 
  -1   3   4      418.01      537.86     52.20 o 
   0   3   4       66.35       81.65     31.94 o 
   1   3   4       48.53       56.42     15.63 o 
   2   3   4        2.44       -1.36      3.41 o 
   3   3   4        1.04        1.74      4.80 o 
   4   3   4        0.96       -0.93      4.64 o 
   5   3   4        5.33       10.01      6.56 o 
   6   3   4       45.46       44.33     10.29 o 
  -9   4   4        5.29       -2.80      7.42 o 
  -8   4   4        8.75       11.46      9.08 o 
  -7   4   4        0.00       -1.40      5.31 o 
  -6   4   4      133.14      116.65     11.55 o 
  -5   4   4       96.61       99.26      8.28 o 
  -4   4   4      715.81      723.42     19.81 o 
  -3   4   4      133.26      134.00      6.30 o 
  -2   4   4       13.24       13.77      3.22 o 
  -1   4   4     1428.30     1527.15     72.76 o 
   0   4   4      241.37      203.90     59.31 o 
   1   4   4       11.34       17.70      4.14 o 
   2   4   4      187.13      208.55     10.78 o 
   3   4   4        8.19        2.98      5.02 o 
   4   4   4        5.33       -0.13      4.78 o 
   5   4   4       42.15       33.19      8.57 o 
   6   4   4        0.64        3.06      6.53 o 
  -9   5   4        1.62        4.35      8.18 o 
  -8   5   4        0.15        1.57      5.99 o 
  -7   5   4        3.35        0.22      5.48 o 
  -6   5   4      313.10      307.78     16.43 o 
  -5   5   4        3.01        3.88      4.22 o 
  -4   5   4       43.36       47.10      5.79 o 
  -3   5   4      253.87      245.52      8.06 o 
  -2   5   4       20.10       29.18      4.05 o 
  -1   5   4      143.93      149.61      9.30 o 
   0   5   4      193.13      185.96      9.07 o 
   1   5   4        0.02       -1.38      3.68 o 
   2   5   4        4.85        9.06      4.48 o 
   3   5   4      186.88      183.24     12.65 o 
   4   5   4        2.36        7.07      6.03 o 
   5   5   4       41.61       36.44      8.83 o 
   6   5   4        8.85        5.38      6.98 o 
  -9   6   4        0.25       -1.51     12.28 o 
  -8   6   4       21.17       22.09      8.80 o 
  -7   6   4        7.50       11.33      6.69 o 
  -6   6   4      104.09      107.10     11.25 o 
  -5   6   4      233.16      228.29     11.55 o 
  -4   6   4       42.35       48.45      6.04 o 
  -3   6   4     1612.71     1625.12     19.35 o 
  -2   6   4      521.02      545.42     20.80 o 
  -1   6   4       42.66       53.04      4.24 o 
   0   6   4      495.17      537.69     20.75 o 
   1   6   4       42.28       34.53     20.48 o 
   2   6   4      156.09      162.37     40.49 o 
   3   6   4       96.56      101.76     14.35 o 
   4   6   4       19.68       23.60      7.70 o 
   5   6   4       21.53       20.28      7.21 o 
   6   6   4        2.03        0.58      6.57 o 
  -8   7   4        0.27       -1.01      5.89 o 
  -7   7   4       11.23       11.10      6.39 o 
  -6   7   4       13.36       14.59      5.30 o 
  -5   7   4        1.65        3.14      4.07 o 
  -4   7   4     1103.84     1096.63     21.63 o 
  -3   7   4      333.30      344.13     11.83 o 
  -2   7   4      653.38      689.90     14.41 o 
  -1   7   4        4.28       12.03      3.05 o 
   0   7   4      130.45      149.40      6.85 o 
   1   7   4        9.06        2.67      7.34 o 
   2   7   4       76.89       94.14     11.89 o 
   3   7   4        2.13        2.11      5.03 o 
   4   7   4        0.57        0.56      5.37 o 
   5   7   4       11.54        6.71      6.12 o 
   6   7   4        6.32        1.19      7.06 o 
  -8   8   4        3.06        0.21      5.73 o 
  -7   8   4       24.43       24.31      7.92 o 
  -6   8   4       96.86      105.43      9.20 o 
  -5   8   4       95.59       96.49      8.59 o 
  -4   8   4       79.65       85.15      8.27 o 
  -3   8   4       18.86       13.15      4.05 o 
  -2   8   4      861.00      949.51     26.94 o 
  -1   8   4      114.21      125.07      8.31 o 
   0   8   4       47.46       57.48      4.83 o 
   1   8   4      220.90      211.95     52.50 o 
   2   8   4       36.92       38.15     16.29 o 
   3   8   4       24.78       27.40      9.06 o 
   4   8   4      267.30      258.19     28.93 o 
   5   8   4       28.18       33.43      8.23 o 
   6   8   4        0.10        5.59      7.39 o 
  -8   9   4        8.35       10.83      9.24 o 
  -7   9   4       39.68       40.66      9.10 o 
  -6   9   4      116.47      116.86      9.92 o 
  -5   9   4      790.11      776.50     20.27 o 
  -4   9   4       55.20       60.21      6.60 o 
  -3   9   4       20.53       19.62      4.56 o 
  -2   9   4        3.25        4.00      2.68 o 
  -1   9   4        4.94        1.11      3.04 o 
   0   9   4      114.75      105.73      6.52 o 
   1   9   4       71.93       52.18     19.30 o 
   2   9   4      122.88      124.00     20.94 o 
   3   9   4      188.95      200.08     44.21 o 
   4   9   4      106.58      111.58     17.82 o 
   5   9   4       10.92       11.07      8.19 o 
   6   9   4       11.12        6.77      7.39 o 
  -8  10   4        9.94       17.73     10.27 o 
  -7  10   4       43.07       50.38      9.84 o 
  -6  10   4        0.08        2.77      4.48 o 
  -5  10   4       12.79       13.91      5.12 o 
  -4  10   4      149.13      152.35      9.64 o 
  -3  10   4      445.65      479.71     14.51 o 
  -2  10   4        1.15        4.82      2.92 o 
  -1  10   4       18.00       27.30      5.22 o 
   0  10   4       93.17      113.01      8.16 o 
   1  10   4        6.64       -0.57      5.75 o 
   2  10   4       48.13       52.73     12.43 o 
   3  10   4        5.52       13.02      8.34 o 
   4  10   4      216.85      216.06     18.81 o 
   5  10   4       55.35       55.01     14.14 o 
   6  10   4       86.62       81.87     13.72 o 
  -8  11   4       35.12       28.64     11.48 o 
  -7  11   4      120.29      105.88     12.47 o 
  -6  11   4       26.92       26.16      6.34 o 
  -5  11   4      252.90      266.75     12.85 o 
  -4  11   4       43.29       58.59      6.80 o 
  -3  11   4      175.02      175.99     10.95 o 
  -2  11   4       24.86       24.52      5.36 o 
  -1  11   4       37.99       38.19      5.75 o 
   0  11   4       41.54       38.85      5.83 o 
   1  11   4      148.21      125.65     26.19 o 
   2  11   4       39.94       32.19     10.51 o 
   3  11   4      173.95      204.42     73.28 o 
   4  11   4      369.36      364.99     20.48 o 
   5  11   4      128.07      124.22     29.75 o 
   6  11   4       81.41       90.22     14.36 o 
  -8  12   4        0.10        7.98      8.92 o 
  -7  12   4        0.80        8.60      8.18 o 
  -6  12   4        1.02        2.86      4.30 o 
  -5  12   4       92.21       96.54      8.99 o 
  -4  12   4      135.16      124.50      9.06 o 
  -3  12   4      118.25      125.01     10.13 o 
  -2  12   4      230.87      242.98     12.25 o 
  -1  12   4       26.22       25.66      5.10 o 
   0  12   4      194.02      197.73     14.51 o 
   1  12   4       71.83       74.87      8.31 o 
   2  12   4        3.28       -0.65      6.16 o 
   3  12   4      144.51      180.68     26.11 o 
   4  12   4       25.72       23.14      9.43 o 
   5  12   4        4.76       11.85      9.64 o 
   6  12   4       51.29       30.47     10.87 o 
  -8  13   4        1.81        7.63     18.82 o 
  -7  13   4       45.48       48.89      9.53 o 
  -6  13   4        3.10        6.16      4.85 o 
  -5  13   4       34.31       49.56      7.27 o 
  -4  13   4       28.62       31.67      5.88 o 
  -3  13   4        0.03        0.98      4.53 o 
  -2  13   4      164.97      168.66     10.67 o 
  -1  13   4      180.49      179.90     10.58 o 
   0  13   4      122.49      114.33     17.35 o 
   1  13   4        0.20       -6.67      4.45 o 
   2  13   4       27.27       30.37      9.08 o 
   3  13   4      110.96      132.23     30.21 o 
   4  13   4       88.73       92.97     14.12 o 
   5  13   4      161.94      152.84     34.25 o 
   6  13   4      191.75      161.46     35.49 o 
  -8  14   4        5.46        4.61     13.59 o 
  -7  14   4        0.36        2.11      5.57 o 
  -6  14   4      188.93      175.15     14.54 o 
  -5  14   4       62.27       76.28      8.24 o 
  -4  14   4       17.14       21.20      5.46 o 
  -3  14   4       83.35       92.91      9.49 o 
  -2  14   4       77.04       87.52      8.63 o 
  -1  14   4       16.17       28.43      5.72 o 
   0  14   4      172.59      150.31      9.99 o 
   1  14   4      274.36      265.84     28.72 o 
   2  14   4        1.52       -0.61      6.60 o 
   3  14   4       75.76      106.13     24.89 o 
   4  14   4        8.39        7.30      8.20 o 
   5  14   4        4.20       -2.89      8.48 o 
  -8  15   4        3.59       17.25     10.66 o 
  -7  15   4        7.69        7.16      6.04 o 
  -6  15   4       44.63       61.08     10.08 o 
  -5  15   4       13.03       16.93      5.76 o 
  -4  15   4      112.69      103.88      8.92 o 
  -3  15   4       55.89       54.13      7.97 o 
  -2  15   4       56.48       47.17      7.37 o 
  -1  15   4        8.45        9.83      4.65 o 
   0  15   4       65.59       59.88     10.08 o 
   1  15   4      183.35      169.65     15.68 o 
   2  15   4      146.26      137.14     45.36 o 
   3  15   4       52.89       62.36     11.97 o 
   4  15   4       60.72       59.47     13.31 o 
   5  15   4        0.45       -3.69      9.40 o 
  -8  16   4      155.65      142.77     20.75 o 
  -7  16   4        3.48       16.96      7.93 o 
  -6  16   4      111.74      101.04     12.04 o 
  -5  16   4        0.14       -0.31      4.49 o 
  -4  16   4       68.74       73.84      8.08 o 
  -3  16   4       21.04       19.59      6.21 o 
  -2  16   4       70.42       90.60      9.15 o 
  -1  16   4       26.77       20.95      5.39 o 
   0  16   4       15.41       21.31     12.04 o 
   1  16   4       36.10       31.01     10.14 o 
   2  16   4      204.26      188.23     65.55 o 
   3  16   4      107.56       89.38     19.79 o 
   4  16   4        0.95       -4.77      7.53 o 
   5  16   4        6.26        5.15     10.06 o 
  -8  17   4        2.22       11.83      9.98 o 
  -7  17   4      118.58      117.55     13.74 o 
  -6  17   4        9.77       13.07      6.68 o 
  -5  17   4      108.99      129.02     12.60 o 
  -4  17   4       27.25       23.96      5.83 o 
  -3  17   4        5.85        2.71      5.07 o 
  -2  17   4      161.01      166.94     15.70 o 
  -1  17   4      652.70      645.07     19.84 o 
   0  17   4      329.57      298.97     23.65 o 
   1  17   4       50.47       63.96     11.47 o 
   2  17   4      100.84       66.28     56.80 o 
   3  17   4      224.13      234.08     46.30 o 
   4  17   4        0.75      -11.70      7.80 o 
   5  17   4       12.71       16.07     12.38 o 
  -8  18   4       24.50       59.42     22.82 o 
  -7  18   4      203.93      194.66     16.90 o 
  -6  18   4       82.99       99.34     20.59 o 
  -5  18   4       27.91       42.64      8.71 o 
  -4  18   4      107.55      119.04      9.71 o 
  -3  18   4       32.71       25.79      7.28 o 
  -2  18   4       90.60       98.58      9.98 o 
  -1  18   4        0.07        0.79      6.89 o 
   0  18   4      605.67      608.92     26.97 o 
   1  18   4      368.69      373.24     22.52 o 
   2  18   4        8.34       -3.43      9.66 o 
   3  18   4        2.01       -0.43     26.03 o 
   4  18   4        4.44       -4.79      8.64 o 
   5  18   4        0.05       -3.47     16.77 o 
  -7  19   4       47.97       53.58     10.71 o 
  -6  19   4       38.02       33.85      9.04 o 
  -5  19   4      260.46      272.85     16.86 o 
  -4  19   4        5.02       -0.12      5.40 o 
  -3  19   4       46.89       50.45      8.59 o 
  -2  19   4       62.01       59.77      8.59 o 
  -1  19   4       52.55       36.08     10.32 o 
   0  19   4      240.88      231.27     19.05 o 
   1  19   4      283.83      247.69     19.57 o 
   2  19   4       24.04        9.24     12.87 o 
   3  19   4      136.90       86.71     50.43 o 
   4  19   4        4.22        4.71     11.06 o 
   5  19   4        6.65       28.60     20.60 o 
  -7  20   4        0.04        6.91      6.56 o 
  -6  20   4        1.29        9.53      6.75 o 
  -5  20   4      358.26      363.49     19.57 o 
  -4  20   4        0.11        0.56      5.50 o 
  -3  20   4      123.55      130.84     12.05 o 
  -2  20   4       68.28      102.21     14.34 o 
  -1  20   4        1.07        1.15      7.44 o 
   0  20   4      200.03      221.82     18.46 o 
   1  20   4      554.52      502.48     26.58 o 
   2  20   4       40.97       40.31     10.64 o 
   3  20   4        2.42      -13.42      8.94 o 
   4  20   4        0.60       -5.96     11.76 o 
  -7  21   4        0.15        4.75      6.55 o 
  -6  21   4       13.80        9.96      7.01 o 
  -5  21   4       38.24       39.67      9.44 o 
  -4  21   4        4.82        6.33      6.33 o 
  -3  21   4      519.61      492.34     20.24 o 
  -2  21   4      762.74      719.67     30.81 o 
  -1  21   4     1970.46     1880.68     51.46 o 
   0  21   4      348.99      363.33     23.13 o 
   1  21   4       54.38       44.37     11.92 o 
   2  21   4        1.95       -2.19      6.25 o 
   3  21   4        0.81       -1.37     12.19 o 
   4  21   4       17.77        5.12     26.42 o 
  -7  22   4        2.33        2.69      8.58 o 
  -6  22   4       40.16       35.89      9.89 o 
  -5  22   4       22.81       27.40      8.56 o 
  -4  22   4      114.57      118.10     12.48 o 
  -3  22   4      517.16      496.85     20.84 o 
  -2  22   4       26.67       27.05     11.01 o 
  -1  22   4      482.63      490.87     26.33 o 
   0  22   4      221.08      236.48     18.92 o 
   1  22   4      671.39      590.10     29.06 o 
   2  22   4       15.09       11.16      9.19 o 
   3  22   4      205.79      193.39    127.87 o 
   4  22   4       14.54       41.14     31.29 o 
  -7  23   4        5.39       15.21      9.35 o 
  -6  23   4       29.21       23.65      8.54 o 
  -5  23   4       83.45       86.13     12.06 o 
  -4  23   4       25.30       31.21      8.57 o 
  -3  23   4      499.04      523.66     28.21 o 
  -2  23   4        1.32       10.19      8.08 o 
  -1  23   4      440.31      409.79     24.46 o 
   0  23   4      102.69      138.14     16.46 o 
   1  23   4      389.59      377.10     24.56 o 
   2  23   4       54.11       57.54     20.09 o 
   3  23   4        9.53       -1.76     11.57 o 
   4  23   4       14.12        8.10     25.95 o 
  -7  24   4       33.03       29.79     14.97 o 
  -6  24   4        5.78       10.63      7.12 o 
  -5  24   4       13.62       25.79      8.42 o 
  -4  24   4        0.60        4.57      6.11 o 
  -3  24   4      182.03      184.19     23.05 o 
  -2  24   4       72.49       71.22     13.17 o 
  -1  24   4        4.44        0.51      7.59 o 
   0  24   4        0.07       -3.12      7.02 o 
   1  24   4       63.82       56.51     13.19 o 
   2  24   4       22.31       12.77      9.42 o 
   3  24   4      132.69      105.21     56.05 o 
   4  24   4        3.41        0.71     36.28 o 
  -6  25   4        0.06       -0.35     11.88 o 
  -5  25   4       88.54      108.23     13.26 o 
  -4  25   4       29.24       21.68     10.18 o 
  -3  25   4       10.16       11.62      9.11 o 
  -2  25   4        7.75        1.34      6.92 o 
  -1  25   4      116.69      132.19     22.62 o 
   0  25   4       24.37       42.54     12.02 o 
   1  25   4      159.58      132.26     17.67 o 
   2  25   4        0.26        4.13      7.98 o 
   3  25   4       65.69       47.43     16.69 o 
  -6  26   4       26.45       49.28     13.80 o 
  -5  26   4       35.94       35.17      9.05 o 
  -4  26   4        5.25       16.48      9.45 o 
  -3  26   4       14.64       14.52      9.22 o 
  -2  26   4       23.07       30.89     11.47 o 
  -1  26   4       46.01       35.96     21.67 o 
   0  26   4      136.62      150.54     18.22 o 
   1  26   4       23.57       34.48     11.43 o 
   2  26   4        9.12        3.10      8.02 o 
   3  26   4        1.02       -6.87     10.53 o 
  -6  27   4        7.09       11.33     10.48 o 
  -5  27   4       78.12       74.08     15.29 o 
  -4  27   4        6.90       20.48     10.52 o 
  -3  27   4        1.49        6.51      9.44 o 
  -2  27   4       24.09       32.58     11.32 o 
  -1  27   4       96.99       93.08     15.02 o 
   0  27   4       16.79       23.36     10.86 o 
   1  27   4       38.20       28.13     11.02 o 
   2  27   4        1.38        1.05      7.93 o 
   3  27   4        0.79        1.33     11.68 o 
  -6  28   4       29.23       56.17     20.28 o 
  -5  28   4        0.00        7.55      9.25 o 
  -4  28   4        0.46        2.03      8.36 o 
  -3  28   4       22.19       18.83     10.15 o 
  -2  28   4       46.03       30.81     11.43 o 
  -1  28   4       24.87       27.55     11.31 o 
   0  28   4        1.13       13.24      9.68 o 
   1  28   4       18.74       25.49     11.39 o 
   2  28   4        0.35        2.49      7.89 o 
   3  28   4       27.10       20.61     14.44 o 
  -5  29   4       18.97       25.49     11.61 o 
  -4  29   4        6.23       23.37     11.54 o 
  -3  29   4       27.44       35.07     12.21 o 
  -2  29   4       43.22       58.15     13.57 o 
  -1  29   4       15.59       12.27      9.82 o 
   0  29   4        4.60        4.35      8.96 o 
   1  29   4       15.64        3.06      9.04 o 
   2  29   4        2.63       15.31     12.48 o 
  -5  30   4       26.09       12.54     10.28 o 
  -4  30   4       20.82       12.56      9.90 o 
  -3  30   4        4.81        4.59      8.97 o 
  -2  30   4        1.43        1.70      7.65 o 
  -1  30   4        0.05        3.74      9.00 o 
   0  30   4        7.09       -3.28      7.21 o 
   1  30   4       66.15       76.70     15.53 o 
   2  30   4       15.84       40.08     12.97 o 
  -5  31   4        3.10       10.70     12.76 o 
  -4  31   4        1.00        5.18      9.40 o 
  -3  31   4        0.56        1.15      7.86 o 
  -2  31   4        2.52        0.85      9.02 o 
  -1  31   4        1.64        2.55      9.59 o 
   0  31   4        8.61        1.84      7.44 o 
   1  31   4       11.92       15.06     10.63 o 
   2  31   4        4.59       23.76     10.88 o 
  -4  32   4       15.69        7.37      9.99 o 
  -3  32   4        0.01        3.06      8.10 o 
  -2  32   4        2.72        6.02     15.29 o 
  -1  32   4      151.49      190.20     21.25 o 
   0  32   4       13.04       20.18     10.22 o 
   1  32   4        0.97        3.03      9.44 o 
   2  32   4        3.78        4.28     15.05 o 
  -4  33   4        0.42       21.63     15.05 o 
  -3  33   4       29.82       47.35     14.31 o 
  -2  33   4       15.73       19.42     11.61 o 
  -1  33   4        2.17       10.49     10.01 o 
   0  33   4        7.80        9.55     10.20 o 
   1  33   4        2.57       -2.67      9.58 o 
  -3  34   4        2.21        9.61     10.76 o 
  -2  34   4       29.82       43.74     13.65 o 
  -1  34   4       10.43       12.80     10.79 o 
   0  34   4        7.99        3.25     10.11 o 
   1  34   4        4.35        4.04     14.74 o 
  -3  35   4        4.09       13.94     15.92 o 
  -2  35   4       27.01       26.62     16.32 o 
  -1  35   4        7.07       10.92     10.46 o 
   0  35   4       22.89       46.50     19.41 o 
  -2  36   4        2.53       13.39     12.99 o 
  -1  36   4       25.83       55.54     20.76 o 
  -7   0   5        0.05        0.40      8.79 o 
  -5   0   5       46.61       45.00     14.02 o 
  -3   0   5       65.28       70.64     12.08 o 
  -1   0   5       10.60        3.79     12.68 o 
   1   0   5      168.30      195.11     15.63 o 
   3   0   5      282.14      281.35     21.20 o 
   5   0   5      146.97      158.53     27.57 o 
  -8   1   5       34.58       27.55     10.96 o 
  -7   1   5       13.36       12.22      8.61 o 
  -6   1   5       38.68       30.70      9.59 o 
  -5   1   5      215.33      222.31     17.54 o 
  -4   1   5       33.29       31.53      6.41 o 
  -3   1   5       13.36       11.72      4.10 o 
  -2   1   5       13.47        6.18      4.09 o 
  -1   1   5       87.45       52.69     17.16 o 
   0   1   5      142.56      150.66      9.02 o 
   1   1   5       76.62      103.56     10.82 o 
   2   1   5       29.53       30.59      7.99 o 
   3   1   5      308.61      316.76     17.87 o 
   4   1   5      106.32      111.33     13.72 o 
   5   1   5        5.20        3.78      7.75 o 
  -8   2   5       62.44       55.64     13.52 o 
  -7   2   5       23.37       17.76      8.93 o 
  -6   2   5        8.97        2.25      5.91 o 
  -5   2   5        0.00        7.27      6.50 o 
  -4   2   5       78.67       74.43      8.46 o 
  -3   2   5      159.41      163.99      8.96 o 
  -2   2   5      465.43      437.15     27.04 o 
  -1   2   5       51.84       50.10      5.83 o 
   0   2   5       15.49       10.22      5.30 o 
   1   2   5      344.45      365.05     16.41 o 
   2   2   5      578.76      568.36     21.52 o 
   3   2   5       36.74       39.97      9.10 o 
   4   2   5       75.12       90.92     12.82 o 
   5   2   5        0.75        7.91      8.26 o 
  -8   3   5        6.47        4.55      7.10 o 
  -7   3   5        4.07        5.52      6.70 o 
  -6   3   5       87.24       82.03     12.83 o 
  -5   3   5        1.43        0.15      5.19 o 
  -4   3   5       30.89       40.03      7.03 o 
  -3   3   5       57.38       56.49      5.15 o 
  -2   3   5       15.42       20.07      4.06 o 
  -1   3   5      159.88      153.93     12.94 o 
   0   3   5       23.93        9.33     10.50 o 
   1   3   5       22.59       26.92      7.68 o 
   2   3   5      167.44      207.09     16.36 o 
   3   3   5       49.77       62.51     18.70 o 
   4   3   5      174.96      167.71     15.85 o 
   5   3   5        8.74        8.93      8.33 o 
  -8   4   5       49.75       34.07     11.62 o 
  -7   4   5        1.00        0.14      6.94 o 
  -6   4   5        9.44       12.46      7.05 o 
  -5   4   5        0.77       -2.43      4.99 o 
  -4   4   5        0.02       -2.66      3.15 o 
  -3   4   5        0.60       -1.71      2.57 o 
  -2   4   5       53.78       53.75      5.54 o 
  -1   4   5       14.85       14.81      4.59 o 
   0   4   5       65.46       77.41     23.75 o 
   1   4   5       75.79       85.51     17.30 o 
   2   4   5       79.06       83.82     12.01 o 
   3   4   5        2.74        1.15      7.69 o 
   4   4   5      151.69      126.51     14.40 o 
   5   4   5      173.65      181.61     17.87 o 
  -8   5   5       16.17       16.59      9.77 o 
  -7   5   5        1.42       -7.23      4.82 o 
  -6   5   5        6.73        5.70      6.61 o 
  -5   5   5       62.41       64.34      8.81 o 
  -4   5   5      104.21      109.58      8.31 o 
  -3   5   5        4.86        5.62      3.37 o 
  -2   5   5       67.43       62.79      5.90 o 
  -1   5   5      367.92      372.60     21.68 o 
   0   5   5     1703.99     1460.84    439.93 o 
   1   5   5      328.40      341.58     15.65 o 
   2   5   5      279.42      274.37     16.08 o 
   3   5   5        4.03        1.60      5.37 o 
   4   5   5       80.15       94.04     10.88 o 
   5   5   5       64.55       67.83     10.82 o 
  -8   6   5        2.96        3.09      8.03 o 
  -7   6   5        0.00       -0.65      6.54 o 
  -6   6   5        9.90        5.06      7.02 o 
  -5   6   5       70.66       83.36      8.17 o 
  -4   6   5        0.43        1.29      3.53 o 
  -3   6   5      354.48      344.08     12.54 o 
  -2   6   5      105.00      106.03      7.36 o 
  -1   6   5      680.17      653.53     33.03 o 
   0   6   5      110.37       57.01     38.38 o 
   1   6   5       23.72       32.02      8.40 o 
   2   6   5       27.85       48.81     12.69 o 
   3   6   5      409.05      384.29     16.95 o 
   4   6   5        1.64        4.27      6.94 o 
   5   6   5       19.51       19.63      8.39 o 
  -8   7   5        2.45       -6.09      6.66 o 
  -7   7   5        1.07        0.50      6.82 o 
  -6   7   5        6.95        3.37      6.44 o 
  -5   7   5       29.56       21.89      5.56 o 
  -4   7   5      112.65      124.16      9.13 o 
  -3   7   5        0.04       -1.42      3.10 o 
  -2   7   5       11.62       17.00      4.22 o 
  -1   7   5       77.22       75.96      7.91 o 
   0   7   5      341.19      290.04     76.52 o 
   1   7   5     1020.90      737.18    275.90 o 
   2   7   5     1875.70     1911.54     32.18 o 
   3   7   5       92.43      115.81     14.72 o 
   4   7   5      126.49      111.73     13.39 o 
   5   7   5       19.57       21.15      8.45 o 
  -8   8   5        2.87        0.48      7.17 o 
  -7   8   5       25.32       17.32      9.14 o 
  -6   8   5        5.68        2.60      5.10 o 
  -5   8   5        3.72        8.70      4.82 o 
  -4   8   5      143.68      145.09      9.91 o 
  -3   8   5      154.11      151.14     10.49 o 
  -2   8   5       42.36       51.03      5.68 o 
  -1   8   5      528.97      523.02     21.37 o 
   0   8   5      187.90      175.38     14.02 o 
   1   8   5      248.58      200.69    131.55 o 
   2   8   5      301.84      307.09     18.14 o 
   3   8   5       20.74       20.44      7.54 o 
   4   8   5       58.95       60.22     10.96 o 
   5   8   5       42.97       25.93      8.60 o 
  -8   9   5        0.07       -0.96      6.22 o 
  -7   9   5       40.46       46.35     11.90 o 
  -6   9   5       11.60       19.42      6.85 o 
  -5   9   5       26.72       25.14      5.89 o 
  -4   9   5        1.20       -1.29      3.73 o 
  -3   9   5       36.85       35.05      7.27 o 
  -2   9   5       81.57       83.49      6.80 o 
  -1   9   5       12.10        5.98      4.13 o 
   0   9   5       93.39       93.16     11.70 o 
   1   9   5        0.12        6.66      9.53 o 
   2   9   5      217.76      224.05     19.30 o 
   3   9   5      385.20      384.26     17.46 o 
   4   9   5      257.30      265.31     17.44 o 
   5   9   5       60.80       63.56     11.13 o 
  -8  10   5        0.82        1.65      7.80 o 
  -7  10   5       64.29       57.38     12.66 o 
  -6  10   5       25.01       27.73      6.42 o 
  -5  10   5        7.14        8.33      4.72 o 
  -4  10   5        0.71       -1.80      3.68 o 
  -3  10   5      174.54      166.30     11.55 o 
  -2  10   5       42.60       47.02      5.68 o 
  -1  10   5      153.32      149.98     10.40 o 
   0  10   5       36.35       26.95      8.13 o 
   1  10   5        5.59        6.41      9.41 o 
   2  10   5      117.45      132.32     26.03 o 
   3  10   5      106.29      143.65     30.10 o 
   4  10   5      245.54      249.01     17.49 o 
   5  10   5        2.24        5.34      7.59 o 
  -8  11   5        1.55       -5.15      9.90 o 
  -7  11   5        0.54        0.99      5.74 o 
  -6  11   5       75.98       73.60      8.79 o 
  -5  11   5       35.70       32.96      6.75 o 
  -4  11   5        1.33        1.49      3.81 o 
  -3  11   5        0.19       -2.63      4.54 o 
  -2  11   5       26.71       24.44      5.80 o 
  -1  11   5       33.35       41.57      6.71 o 
   0  11   5       53.84       58.32     10.48 o 
   1  11   5        0.00       -5.17      8.42 o 
   2  11   5       65.85       63.51     15.31 o 
   3  11   5        0.00       -4.37      8.05 o 
   4  11   5       11.94       16.84     10.69 o 
   5  11   5       38.11       30.18     10.78 o 
  -8  12   5        3.10       -2.69     11.57 o 
  -7  12   5       62.14       59.38     10.22 o 
  -6  12   5       16.01       19.89      6.04 o 
  -5  12   5        1.10        5.68      4.53 o 
  -4  12   5        6.08        5.75      4.46 o 
  -3  12   5      139.80      149.52     11.44 o 
  -2  12   5       18.78       19.43      5.73 o 
  -1  12   5       18.66       22.84      5.75 o 
   0  12   5        1.05        0.77      5.78 o 
   1  12   5       26.28       14.73     12.87 o 
   2  12   5       44.79       55.09     15.13 o 
   3  12   5       30.74       18.71     17.75 o 
   4  12   5       15.42       -2.09     27.17 o 
   5  12   5       25.81       49.12     19.17 o 
  -8  13   5       71.93       39.93     18.86 o 
  -7  13   5       79.22       76.84     14.66 o 
  -6  13   5        6.31        7.43      5.49 o 
  -5  13   5        0.60       -0.47      3.84 o 
  -4  13   5        5.07        6.13      4.48 o 
  -3  13   5        8.50        2.32      4.88 o 
  -2  13   5        4.51        3.19      4.40 o 
  -1  13   5       30.77       29.56      6.56 o 
   0  13   5      128.36      122.66     10.19 o 
   1  13   5        3.57      -11.14     19.57 o 
   2  13   5       29.38        9.80     12.91 o 
   3  13   5       67.97       91.00     23.89 o 
   4  13   5       14.19       14.02     20.52 o 
   5  13   5        1.39        0.95     12.20 o 
  -8  14   5        7.84       14.40     13.43 o 
  -7  14   5       13.54       21.94     10.37 o 
  -6  14   5       50.17       43.85      7.83 o 
  -5  14   5       28.85       38.31      7.20 o 
  -4  14   5       19.82       21.15      5.70 o 
  -3  14   5       17.98       16.20      6.17 o 
  -2  14   5       12.81       14.88      5.86 o 
  -1  14   5        5.78        4.00      4.80 o 
   0  14   5        9.65       14.87      7.85 o 
   1  14   5       27.63       22.51     12.04 o 
   2  14   5       11.75       -2.67     18.89 o 
   3  14   5       38.59       22.37     12.68 o 
   4  14   5       57.63       46.46     17.42 o 
   5  14   5       17.18        8.40     13.63 o 
  -8  15   5       10.89       16.43     10.65 o 
  -7  15   5       89.40       99.73     16.38 o 
  -6  15   5       21.61       26.44      6.92 o 
  -5  15   5       67.62       68.15      8.48 o 
  -4  15   5        3.72        8.15      4.70 o 
  -3  15   5        2.09        0.30      5.01 o 
  -2  15   5        0.09       -0.44      4.51 o 
  -1  15   5        0.00        2.77      4.59 o 
   0  15   5       53.72       57.08     13.11 o 
   1  15   5       23.13       10.75      9.47 o 
   2  15   5       53.56       45.25     50.23 o 
   3  15   5       33.19       45.65     22.26 o 
   4  15   5       57.46       68.79     18.43 o 
  -8  16   5        2.04        9.97     10.11 o 
  -7  16   5       83.39       80.10     12.14 o 
  -6  16   5        0.50        7.29      6.44 o 
  -5  16   5        0.20        2.50      4.50 o 
  -4  16   5       26.95       26.59      6.27 o 
  -3  16   5      162.77      159.45     12.50 o 
  -2  16   5        1.27        3.65      5.53 o 
  -1  16   5       20.14       14.40      7.95 o 
   0  16   5       46.34       66.00     13.90 o 
   1  16   5      194.26      136.05     46.42 o 
   2  16   5       49.29       32.18     17.43 o 
   3  16   5        8.41        1.68     11.40 o 
   4  16   5        3.80       -7.57     11.41 o 
  -7  17   5        0.36        7.88      6.72 o 
  -6  17   5        2.84        7.31      6.76 o 
  -5  17   5      142.84      145.61     11.28 o 
  -4  17   5       90.05       90.06      9.16 o 
  -3  17   5       68.41       79.61     10.05 o 
  -2  17   5        1.75        2.60      5.33 o 
  -1  17   5       99.15       93.18     13.78 o 
   0  17   5       28.65       14.93      8.29 o 
   1  17   5       15.67       13.58      7.53 o 
   2  17   5      191.60      157.45    113.69 o 
   3  17   5        0.36       -6.94      9.82 o 
   4  17   5       14.09        6.38     13.94 o 
  -7  18   5       34.33       31.58      9.55 o 
  -6  18   5        4.20        6.83      6.98 o 
  -5  18   5      141.40      153.02     14.13 o 
  -4  18   5        6.97        9.19      4.80 o 
  -3  18   5       65.14       57.65      9.37 o 
  -2  18   5       48.90       45.84      8.26 o 
  -1  18   5       31.86       33.38     10.55 o 
   0  18   5        0.00       -2.26      6.53 o 
   1  18   5        8.24        7.39      8.48 o 
   2  18   5        4.83        1.71     12.11 o 
   3  18   5        1.83       16.63     13.74 o 
   4  18   5        1.11       -6.40     10.86 o 
  -7  19   5       26.60       27.83      9.51 o 
  -6  19   5       10.06       15.28      7.59 o 
  -5  19   5        0.99        6.04      6.60 o 
  -4  19   5        6.86        4.65      4.77 o 
  -3  19   5      170.35      162.69     13.51 o 
  -2  19   5       67.84       94.98     14.28 o 
  -1  19   5      698.25      577.53     38.34 o 
   0  19   5       53.19       33.92     10.60 o 
   1  19   5        3.28        8.47      8.18 o 
   2  19   5       47.13       22.64     21.71 o 
   3  19   5        1.48        4.97     10.28 o 
   4  19   5        3.64       14.18     14.81 o 
  -7  20   5        0.07        5.35      7.02 o 
  -6  20   5       17.70       30.16      9.25 o 
  -5  20   5      258.31      264.91     17.59 o 
  -4  20   5       16.94       23.35      6.49 o 
  -3  20   5      965.01      855.92     35.05 o 
  -2  20   5       16.29        9.20      8.85 o 
  -1  20   5        3.07        0.17      7.53 o 
   0  20   5       12.28       13.75      8.96 o 
   1  20   5      165.55      122.07     16.16 o 
   2  20   5       24.23       24.44     14.62 o 
   3  20   5        0.81       -2.97     11.32 o 
   4  20   5        0.01       -1.43     13.55 o 
  -7  21   5        6.00        4.93      7.31 o 
  -6  21   5        9.90        9.12      7.01 o 
  -5  21   5        1.92        2.75      6.35 o 
  -4  21   5       20.91       31.44      8.68 o 
  -3  21   5      318.74      324.53     23.25 o 
  -2  21   5        0.14       -8.10      7.34 o 
  -1  21   5       86.69       91.45     14.65 o 
   0  21   5      124.16       96.98     14.95 o 
   1  21   5       41.97       21.47     10.09 o 
   2  21   5        2.51       -3.03     11.53 o 
   3  21   5        7.75       17.48     15.09 o 
   4  21   5       14.34       10.06     15.37 o 
  -7  22   5       11.25        6.54      7.28 o 
  -6  22   5        0.01        2.18      6.30 o 
  -5  22   5       89.14       91.62     12.48 o 
  -4  22   5      220.22      209.96     15.88 o 
  -3  22   5        0.06        3.25      8.60 o 
  -2  22   5      117.10      108.65     15.60 o 
  -1  22   5       28.85       25.57     10.17 o 
   0  22   5        0.09       -5.44      6.44 o 
   1  22   5        7.59        7.13      8.20 o 
   2  22   5        7.10        5.02     18.06 o 
   3  22   5        0.22        0.36     12.12 o 
  -7  23   5        0.45        6.60      8.79 o 
  -6  23   5       45.71       53.85     11.17 o 
  -5  23   5       83.56       90.91     12.40 o 
  -4  23   5        1.94        3.04      6.97 o 
  -3  23   5       48.18       46.65     12.77 o 
  -2  23   5      178.96      197.11     20.04 o 
  -1  23   5      147.65      144.44     17.84 o 
   0  23   5        4.26        8.48      9.22 o 
   1  23   5       32.20       60.25     13.86 o 
   2  23   5       21.79        6.42     21.67 o 
   3  23   5       52.73       33.45     17.03 o 
  -6  24   5       46.99       42.25     10.21 o 
  -5  24   5      155.75      155.42     15.46 o 
  -4  24   5      168.89      183.67     22.78 o 
  -3  24   5        0.79        9.26      9.66 o 
  -2  24   5       14.72       14.89      9.52 o 
  -1  24   5        2.44        2.95      8.35 o 
   0  24   5        0.65       -5.58      7.76 o 
   1  24   5       26.93       20.14     10.56 o 
   2  24   5        0.57        7.66     12.23 o 
   3  24   5        9.52      -12.97     22.06 o 
  -6  25   5        2.89        9.86      8.30 o 
  -5  25   5       41.14       41.89     10.51 o 
  -4  25   5      141.52      159.92     19.66 o 
  -3  25   5      162.98      185.57     20.75 o 
  -2  25   5       41.53       36.54     11.88 o 
  -1  25   5      189.78      178.37     23.29 o 
   0  25   5       46.87       53.54     16.36 o 
   1  25   5       56.73       45.49     13.22 o 
   2  25   5       23.31        8.14     13.22 o 
   3  25   5        0.26      -11.80     12.36 o 
  -6  26   5       55.85       56.65     12.13 o 
  -5  26   5       10.60       16.23     10.47 o 
  -4  26   5        0.99       -0.49      7.68 o 
  -3  26   5        1.36        7.32     12.00 o 
  -2  26   5       12.07       15.40     10.08 o 
  -1  26   5       12.63       34.53     11.76 o 
   0  26   5        8.49        3.55      8.63 o 
   1  26   5        9.80       20.99     10.53 o 
   2  26   5        8.25       12.07     14.34 o 
   3  26   5        5.06      -17.59     11.73 o 
  -6  27   5        4.33        6.20      8.43 o 
  -5  27   5       42.90       39.58     13.29 o 
  -4  27   5       42.51       38.22     17.63 o 
  -3  27   5       33.35       43.50     13.18 o 
  -2  27   5      109.99      105.19     16.64 o 
  -1  27   5       63.62       65.49     14.66 o 
   0  27   5        0.00       -4.63      8.07 o 
   1  27   5        0.51       -5.85      9.63 o 
   2  27   5        1.05       -7.63     11.34 o 
  -5  28   5        4.76       -1.33      9.54 o 
  -4  28   5       16.16       17.81     19.41 o 
  -3  28   5        5.38        3.49      9.52 o 
  -2  28   5        3.66        7.14      8.91 o 
  -1  28   5        0.49        3.41      9.51 o 
   0  28   5        7.42       11.69     10.05 o 
   1  28   5        4.91       11.46     10.89 o 
   2  28   5        0.68      -11.80     12.52 o 
  -5  29   5       34.97       32.91     13.86 o 
  -4  29   5        5.46        4.70     12.91 o 
  -3  29   5       42.20       44.13     13.23 o 
  -2  29   5       18.74       27.38     12.17 o 
  -1  29   5        4.05       13.48     11.10 o 
   0  29   5        0.24       -3.95      7.89 o 
   1  29   5       13.47       23.34     18.78 o 
   2  29   5        1.88      -14.81     12.60 o 
  -5  30   5       59.87       90.16     24.64 o 
  -4  30   5       45.69       50.72     15.22 o 
  -3  30   5        1.61        9.34      9.11 o 
  -2  30   5       10.97        8.00     10.19 o 
  -1  30   5       18.34       30.91     12.19 o 
   0  30   5        1.68       13.15     10.47 o 
   1  30   5        0.97        4.63     10.34 o 
  -4  31   5       17.43       20.33     12.43 o 
  -3  31   5       39.83       54.77     14.36 o 
  -2  31   5        1.95        1.59      8.85 o 
  -1  31   5        1.08       -1.08      9.59 o 
   0  31   5        7.25       12.75     11.31 o 
   1  31   5        6.93       13.47     16.24 o 
  -4  32   5        0.00        4.99     11.41 o 
  -3  32   5       49.33       57.06     15.60 o 
  -2  32   5        7.60       19.87     11.51 o 
  -1  32   5       32.74       44.68     14.91 o 
   0  32   5        0.03        7.29     15.61 o 
  -3  33   5      102.64      140.62     28.84 o 
  -2  33   5       86.04       88.18     24.56 o 
  -1  33   5        5.28       22.90     17.43 o 
   0  33   5       20.23       28.28     18.54 o 
  -8   0   6        0.14       -4.04      9.67 o 
  -6   0   6      180.88      177.86     26.22 o 
  -4   0   6       36.41       50.70     14.74 o 
  -2   0   6       28.59       25.67     11.33 o 
   0   0   6      956.20     1010.98     49.36 o 
   2   0   6      359.63      385.11     23.71 o 
   4   0   6        4.21        9.85      9.32 o 
  -8   1   6       19.09       15.62      9.44 o 
  -7   1   6        8.85        6.74      8.12 o 
  -6   1   6        6.11        3.48      6.41 o 
  -5   1   6        0.85        1.65      5.92 o 
  -4   1   6      179.15      190.36     17.17 o 
  -3   1   6      201.53      197.64     10.79 o 
  -2   1   6        7.01        6.29      6.51 o 
  -1   1   6       26.58       27.66      8.24 o 
   0   1   6        7.92       16.07      8.09 o 
   1   1   6      262.76      240.45     15.58 o 
   2   1   6       17.91       17.11      9.67 o 
   3   1   6       29.66       27.11      7.91 o 
   4   1   6       33.42       22.89      8.02 o 
  -8   2   6        0.42       -7.76      7.25 o 
  -7   2   6       18.81       21.81      9.76 o 
  -6   2   6        9.13       13.00      8.11 o 
  -5   2   6      200.70      220.75     18.29 o 
  -4   2   6      173.75      166.47     12.58 o 
  -3   2   6      172.16      175.68     10.48 o 
  -2   2   6      617.79      615.09     24.60 o 
  -1   2   6       91.52       99.64     12.12 o 
   0   2   6      432.58      478.96     19.32 o 
   1   2   6       67.71       69.34     11.42 o 
   2   2   6       48.33       38.35     11.05 o 
   3   2   6      124.22      117.02     11.91 o 
   4   2   6        8.77        7.46      6.21 o 
  -8   3   6        0.27        1.11      7.23 o 
  -7   3   6        3.13        1.89      9.23 o 
  -6   3   6       81.40       81.10     13.73 o 
  -5   3   6      138.39      138.56     15.68 o 
  -4   3   6      580.32      558.61     20.77 o 
  -3   3   6      113.85      120.57      9.23 o 
  -2   3   6      370.85      410.37     20.75 o 
  -1   3   6     1067.58     1041.60     50.51 o 
   0   3   6      659.76      697.97     24.71 o 
   1   3   6      587.74      602.79     23.06 o 
   2   3   6       41.24       56.57     11.79 o 
   3   3   6       52.31       53.72     10.60 o 
   4   3   6        0.10       -1.00      5.11 o 
  -8   4   6        0.60       -9.72      6.80 o 
  -7   4   6        0.26       -7.29      5.80 o 
  -6   4   6        3.11        3.25      7.13 o 
  -5   4   6       15.62       11.25      7.28 o 
  -4   4   6      192.02      201.68     13.58 o 
  -3   4   6     1039.56     1049.12     27.89 o 
  -2   4   6     2045.43     2036.88     72.89 o 
  -1   4   6     1053.29      976.65    282.46 o 
   0   4   6      228.94      229.17     26.98 o 
   1   4   6       22.62       20.10     10.60 o 
   2   4   6       24.54       24.95      9.46 o 
   3   4   6       34.36       26.62     15.05 o 
   4   4   6       11.22       12.04     10.30 o 
  -8   5   6        6.90        5.13      8.19 o 
  -7   5   6        6.58        4.59      7.85 o 
  -6   5   6      112.97      120.46     15.82 o 
  -5   5   6      217.16      212.48     18.73 o 
  -4   5   6       52.15       54.53      8.70 o 
  -3   5   6      183.47      181.76     12.73 o 
  -2   5   6       33.85       36.78      7.06 o 
  -1   5   6      236.75      240.93     13.29 o 
   0   5   6      354.20      318.10     89.01 o 
   1   5   6      532.29      546.66     26.68 o 
   2   5   6       93.95       85.73     22.62 o 
   3   5   6       26.69       17.11     14.02 o 
   4   5   6        8.23        8.53      9.80 o 
  -8   6   6        0.11        4.13      8.20 o 
  -7   6   6        7.69        6.63      7.59 o 
  -6   6   6        8.95       19.15      8.21 o 
  -5   6   6      106.84      108.45     14.14 o 
  -4   6   6       65.99       69.99      9.32 o 
  -3   6   6        2.50       -1.72      5.09 o 
  -2   6   6       18.38       15.43      5.49 o 
  -1   6   6       33.01       42.87      7.38 o 
   0   6   6      218.86      192.91     51.33 o 
   1   6   6      211.62      212.61     15.44 o 
   2   6   6        2.46       -3.96     14.42 o 
   3   6   6       84.68       81.68     21.79 o 
   4   6   6       56.68       65.07     15.02 o 
  -8   7   6        0.55        0.74      6.92 o 
  -7   7   6        2.16       -4.79      6.72 o 
  -6   7   6        0.97       -4.79      6.77 o 
  -5   7   6        1.68       -2.04      4.32 o 
  -4   7   6        0.43        5.02      4.71 o 
  -3   7   6       62.86       63.12     10.63 o 
  -2   7   6       13.85       22.34      5.20 o 
  -1   7   6       51.35       51.16      7.85 o 
   0   7   6      266.60      254.21     73.32 o 
   1   7   6      128.12      153.36     51.81 o 
   2   7   6       63.88       66.59     16.47 o 
   3   7   6       15.69       15.46     13.08 o 
   4   7   6        0.28       19.44     17.39 o 
  -8   8   6        0.33        5.86      8.84 o 
  -7   8   6       22.02       24.40     10.12 o 
  -6   8   6        5.88        2.18      6.67 o 
  -5   8   6       15.42       15.28      6.53 o 
  -4   8   6       35.65       37.83      7.66 o 
  -3   8   6       37.39       30.84      8.41 o 
  -2   8   6      127.13      111.52      8.69 o 
  -1   8   6      294.95      290.31     14.94 o 
   0   8   6      398.18      334.84    108.86 o 
   1   8   6      241.73      228.96     19.62 o 
   2   8   6       17.10       13.53     11.09 o 
   3   8   6      283.19      287.68     48.37 o 
   4   8   6        0.72        1.11     11.17 o 
  -8   9   6        0.66       -3.91      7.06 o 
  -7   9   6       11.74       10.70     10.30 o 
  -6   9   6       40.34       38.06     10.89 o 
  -5   9   6       10.65        6.78      5.68 o 
  -4   9   6        0.27        2.00      4.35 o 
  -3   9   6        5.33        4.03      4.85 o 
  -2   9   6       31.54       35.29      7.20 o 
  -1   9   6       11.50       17.68      6.18 o 
   0   9   6        0.06       -7.65     10.38 o 
   1   9   6        0.39       -9.01      8.66 o 
   2   9   6      158.97      182.02     56.33 o 
   3   9   6        9.60        7.28     10.12 o 
   4   9   6        4.14       12.36     12.76 o 
  -8  10   6        2.92        1.56      8.95 o 
  -7  10   6        0.16       -2.66      6.72 o 
  -6  10   6        0.49        5.20      6.98 o 
  -5  10   6        5.23        1.11      5.01 o 
  -4  10   6        5.18        1.21      5.16 o 
  -3  10   6       52.20       56.93      8.57 o 
  -2  10   6      199.90      176.75     12.64 o 
  -1  10   6       64.20       49.99      6.93 o 
   0  10   6      533.99      331.45    241.32 o 
   1  10   6       17.20        7.53     10.98 o 
   2  10   6      127.83      155.00     39.49 o 
   3  10   6        8.09       14.00     11.13 o 
   4  10   6        3.76        5.07     12.76 o 
  -8  11   6       16.55        5.87      9.00 o 
  -7  11   6        1.16        5.67      7.63 o 
  -6  11   6       11.87       17.98      9.08 o 
  -5  11   6       20.84       26.85      7.47 o 
  -4  11   6        0.34        0.08      4.03 o 
  -3  11   6        9.65       10.88      5.99 o 
  -2  11   6       26.02       34.89      7.42 o 
  -1  11   6        0.09       -1.78      3.86 o 
   0  11   6       66.05       35.13     19.17 o 
   1  11   6      199.69      156.30    101.33 o 
   2  11   6       17.30        3.46      9.98 o 
   3  11   6       47.77       46.73     18.18 o 
   4  11   6       15.27       15.12     13.58 o 
  -8  12   6        6.25       16.95     15.37 o 
  -7  12   6        1.78        0.03      6.46 o 
  -6  12   6        5.02        4.36      7.20 o 
  -5  12   6       19.42       16.50      6.81 o 
  -4  12   6        6.95       11.93      5.51 o 
  -3  12   6       21.31       23.45      6.78 o 
  -2  12   6       88.35       86.32      9.89 o 
  -1  12   6        4.09        2.67      3.89 o 
   0  12   6       54.36       49.16     10.85 o 
   1  12   6       72.98       60.23     44.52 o 
   2  12   6       40.05       36.01     13.68 o 
   3  12   6       10.45       19.84     14.36 o 
   4  12   6        0.91      -13.51      9.00 o 
  -8  13   6        3.39        0.71     11.57 o 
  -7  13   6        3.98        8.30      8.13 o 
  -6  13   6        0.49        4.75      5.82 o 
  -5  13   6        3.01        0.94      4.45 o 
  -4  13   6       23.82       27.31      6.49 o 
  -3  13   6       11.76       12.81      6.20 o 
  -2  13   6      124.36      141.66     12.22 o 
  -1  13   6        5.08        3.20      4.88 o 
   0  13   6       21.00       10.21      8.72 o 
   1  13   6       11.80        8.71     15.01 o 
   2  13   6       17.78        6.02     24.08 o 
   3  13   6       66.26       62.69     18.19 o 
   4  13   6        0.52       -2.06     12.76 o 
  -7  14   6       66.28       66.84     13.99 o 
  -6  14   6       18.64       20.27      7.70 o 
  -5  14   6        4.07        4.09      4.78 o 
  -4  14   6        0.20       -1.63      4.30 o 
  -3  14   6        1.42       -0.74      4.84 o 
  -2  14   6       13.87       21.91      6.76 o 
  -1  14   6       17.18       20.59      6.87 o 
   0  14   6       44.17       30.63     10.60 o 
   1  14   6        2.07        9.25     11.13 o 
   2  14   6       46.97       44.04     16.31 o 
   3  14   6       20.68       20.07     14.08 o 
   4  14   6        2.91       -2.30     11.73 o 
  -7  15   6       14.56        8.32     13.94 o 
  -6  15   6        7.60       11.70      6.57 o 
  -5  15   6       16.60       18.79      6.20 o 
  -4  15   6       46.38       41.19      7.35 o 
  -3  15   6        0.52        3.35      5.56 o 
  -2  15   6        0.45        1.59      4.95 o 
  -1  15   6       10.48       11.69      8.40 o 
   0  15   6        7.41        2.18      9.23 o 
   1  15   6       22.88        9.85     12.80 o 
   2  15   6        1.46        6.55     26.50 o 
   3  15   6        0.68        4.77     11.70 o 
  -7  16   6       49.30       67.42     21.23 o 
  -6  16   6       15.72       14.43      6.44 o 
  -5  16   6      215.30      207.11     13.45 o 
  -4  16   6        0.40        1.42      4.47 o 
  -3  16   6        0.16       -6.21      4.41 o 
  -2  16   6        0.00        0.90      5.17 o 
  -1  16   6        0.80       -1.74      6.98 o 
   0  16   6        9.58        0.55      7.14 o 
   1  16   6       24.74       10.72     18.50 o 
   2  16   6       22.92       23.40     13.77 o 
   3  16   6        2.20        1.21     11.75 o 
  -7  17   6       76.40       60.69     21.15 o 
  -6  17   6        0.32        7.70      6.87 o 
  -5  17   6       65.53       70.66      9.70 o 
  -4  17   6        0.21        4.52      5.16 o 
  -3  17   6       59.26       51.94      9.23 o 
  -2  17   6       31.24       33.78     10.79 o 
  -1  17   6       70.73       55.36     12.45 o 
   0  17   6       30.44       15.89      9.60 o 
   1  17   6       23.58       15.45     23.73 o 
   2  17   6       14.81       17.95     13.27 o 
   3  17   6        9.56       14.53     12.79 o 
  -7  18   6        0.78       14.10     14.89 o 
  -6  18   6       20.97       27.12      8.92 o 
  -5  18   6       84.65       84.99     10.00 o 
  -4  18   6       59.32       63.30      8.73 o 
  -3  18   6      180.47      154.70     18.52 o 
  -2  18   6       17.95       11.14      9.63 o 
  -1  18   6       13.54        9.33      8.86 o 
   0  18   6      170.18      181.17     19.45 o 
   1  18   6        1.51       -1.89     10.81 o 
   2  18   6       37.83       15.96     13.59 o 
   3  18   6       50.31       63.55     19.63 o 
  -7  19   6       19.24       21.17     10.68 o 
  -6  19   6        0.07        4.08      6.68 o 
  -5  19   6       46.81       42.57      8.13 o 
  -4  19   6        6.53        7.74      5.39 o 
  -3  19   6        1.57       -2.83      5.75 o 
  -2  19   6       12.64        7.08      9.16 o 
  -1  19   6      143.90      108.48     16.57 o 
   0  19   6        0.12        5.42     15.77 o 
   1  19   6        2.82        4.21     11.30 o 
   2  19   6       15.79       24.66     14.92 o 
   3  19   6        0.18       -6.97     12.68 o 
  -7  20   6        2.62        7.64     10.97 o 
  -6  20   6       13.91       28.05      9.42 o 
  -5  20   6       14.80       21.14      8.24 o 
  -4  20   6        1.61        7.15      5.21 o 
  -3  20   6       37.45       29.81     11.33 o 
  -2  20   6       16.02       21.28     10.00 o 
  -1  20   6        0.86        6.45      9.26 o 
   0  20   6       27.02       25.41     11.10 o 
   1  20   6       14.64       -0.33     12.50 o 
   2  20   6        9.26        5.73     13.41 o 
   3  20   6       57.24       41.91     21.63 o 
  -6  21   6        0.77        8.29      7.55 o 
  -5  21   6       59.33       72.98     11.99 o 
  -4  21   6        1.88        9.25      5.91 o 
  -3  21   6        5.39        7.14      9.14 o 
  -2  21   6       99.49      105.31     16.18 o 
  -1  21   6        0.36        0.35      8.29 o 
   0  21   6       68.14       46.71     12.89 o 
   1  21   6       29.93       23.03     11.13 o 
   2  21   6        2.15       -0.72     13.01 o 
  -6  22   6        4.62        2.33      6.84 o 
  -5  22   6       34.66       24.78      9.35 o 
  -4  22   6       10.94        6.51      9.12 o 
  -3  22   6       49.79       45.20     13.24 o 
  -2  22   6       50.17       35.54     12.24 o 
  -1  22   6       30.59       23.69     11.64 o 
   0  22   6        0.91       -3.96      7.84 o 
   1  22   6        7.76       -1.25      8.21 o 
   2  22   6       18.42        9.08     13.22 o 
  -6  23   6        0.93        6.06      7.93 o 
  -5  23   6        0.05        1.62      6.93 o 
  -4  23   6        0.00       -2.33      7.98 o 
  -3  23   6        7.22       12.50     10.45 o 
  -2  23   6       29.95       36.69     13.02 o 
  -1  23   6       46.19       66.33     15.49 o 
   0  23   6       35.89       10.46     10.90 o 
   1  23   6       38.65       30.45     11.55 o 
   2  23   6        0.43      -14.67      9.78 o 
  -6  24   6       13.37        8.81      8.37 o 
  -5  24   6       22.37       27.05     18.50 o 
  -4  24   6        1.58       -7.00      8.58 o 
  -3  24   6       12.27       11.19     10.09 o 
  -2  24   6        5.81        7.28      9.68 o 
  -1  24   6        2.30        1.31      9.31 o 
   0  24   6        5.56       -7.09      7.56 o 
   1  24   6      118.93       91.45     31.12 o 
   2  24   6       15.89       14.50     16.56 o 
  -5  25   6        9.16       15.49     10.30 o 
  -4  25   6        3.42        3.95      9.32 o 
  -3  25   6        0.19       -6.05      8.12 o 
  -2  25   6       22.21       24.40     12.27 o 
  -1  25   6       84.38       73.17     15.51 o 
   0  25   6        5.37        6.82      9.49 o 
   1  25   6        6.37       11.60      9.71 o 
   2  25   6        1.68        3.33     14.89 o 
  -5  26   6        9.68        7.55     10.18 o 
  -4  26   6        3.31       17.02     10.74 o 
  -3  26   6       31.98       33.79     12.82 o 
  -2  26   6       10.66        3.33      9.07 o 
  -1  26   6        6.00       -5.42      7.97 o 
   0  26   6        2.64       -4.06     14.81 o 
   1  26   6        2.89        6.39      9.64 o 
  -5  27   6        1.48        5.41      9.57 o 
  -4  27   6        0.37        6.36     11.92 o 
  -3  27   6       16.43       15.38     11.08 o 
  -2  27   6       13.72       16.32     15.81 o 
  -1  27   6        0.48       -3.00      9.46 o 
   0  27   6        2.95       10.55     10.33 o 
   1  27   6        4.96       12.99     14.74 o 
  -4  28   6       11.08       16.33     11.91 o 
  -3  28   6       18.40       27.75     12.69 o 
  -2  28   6        1.89        3.73      9.46 o 
  -1  28   6        8.38        4.12     10.48 o 
   0  28   6        8.02       -3.96      9.90 o 
  -4  29   6        0.49       -5.40      9.86 o 
  -3  29   6       23.01       30.75     13.55 o 
  -2  29   6        7.47       20.53     11.76 o 
  -1  29   6        1.46       -6.75     10.16 o 
   0  29   6        1.78        1.27     14.58 o 
  -3  30   6        0.04        2.06     14.34 o 
  -2  30   6        0.07        1.44      9.85 o 
  -1  30   6        1.10       11.25     15.21 o 
  -7   0   7       13.24       19.96     13.71 o 
  -5   0   7      935.04      924.15     53.63 o 
  -3   0   7      702.05      680.39     29.19 o 
  -1   0   7      636.43      684.73     43.02 o 
   1   0   7        0.72        0.48      9.90 o 
   3   0   7       33.23       24.80     16.64 o 
  -8   1   7       53.33       59.25     15.21 o 
  -7   1   7      330.32      330.66     25.99 o 
  -6   1   7       48.96       59.14     13.87 o 
  -5   1   7      326.03      310.23     22.74 o 
  -4   1   7      233.95      219.28     18.49 o 
  -3   1   7        7.57       12.84      6.25 o 
  -2   1   7       22.91       21.00      8.86 o 
  -1   1   7       86.72       96.30     15.01 o 
   0   1   7        9.47        2.28      7.03 o 
   1   1   7       42.32       43.26     12.02 o 
   2   1   7        0.03        0.03      7.71 o 
   3   1   7        6.63       15.23     10.13 o 
  -8   2   7       33.84       26.89     12.00 o 
  -7   2   7       10.63        9.65     11.57 o 
  -6   2   7      327.23      335.53     25.35 o 
  -5   2   7        2.23        2.99      6.12 o 
  -4   2   7        1.55        1.64      4.98 o 
  -3   2   7      835.04      844.19     37.39 o 
  -2   2   7       40.35       30.22      9.24 o 
  -1   2   7      144.89      161.97     16.86 o 
   0   2   7        3.29        4.06      7.17 o 
   1   2   7        3.39        5.32      7.74 o 
   2   2   7        0.53       -2.54      7.79 o 
   3   2   7       32.79       32.58     13.51 o 
  -8   3   7        1.97        2.92      7.84 o 
  -7   3   7        4.93       -6.23      6.80 o 
  -6   3   7        9.87        7.72      8.18 o 
  -5   3   7        2.65        3.93      8.20 o 
  -4   3   7       35.82       42.95     11.01 o 
  -3   3   7       26.10       20.76      6.75 o 
  -2   3   7        2.99       10.14      7.50 o 
  -1   3   7       51.75       45.00     10.90 o 
   0   3   7       30.97       24.77      9.97 o 
   1   3   7        4.18       -1.90      6.77 o 
   2   3   7        1.57        5.39      9.17 o 
   3   3   7        0.46        5.83      8.49 o 
  -8   4   7        1.36        0.78      8.61 o 
  -7   4   7       16.79        9.11      8.38 o 
  -6   4   7       26.28       17.93      8.94 o 
  -5   4   7        4.21        2.70      6.55 o 
  -4   4   7      245.95      222.88     19.27 o 
  -3   4   7       40.76       46.79      8.89 o 
  -2   4   7      109.35      129.91     12.20 o 
  -1   4   7        7.98        9.32      7.61 o 
   0   4   7        4.33        6.01      7.28 o 
   1   4   7        7.27       -4.41      6.58 o 
   2   4   7       31.27       32.41     11.72 o 
   3   4   7        8.15       10.17      9.21 o 
  -8   5   7        3.15        8.16      9.28 o 
  -7   5   7        0.42       -2.24      6.85 o 
  -6   5   7       47.02       42.25     12.17 o 
  -5   5   7      134.55      149.24     17.27 o 
  -4   5   7      368.29      351.39     18.84 o 
  -3   5   7      124.09      128.07     15.21 o 
  -2   5   7       16.18       26.86      7.27 o 
  -1   5   7      102.26       89.70     13.33 o 
   0   5   7        2.19        7.75      7.81 o 
   1   5   7        3.21        3.19      7.23 o 
   2   5   7        9.97        0.23     10.42 o 
   3   5   7        6.84       22.54     11.37 o 
  -7   6   7        9.08        9.57      8.32 o 
  -6   6   7        2.27        6.79      6.97 o 
  -5   6   7        9.63        9.19      7.23 o 
  -4   6   7       99.40      108.97     12.02 o 
  -3   6   7       67.28       72.65     12.76 o 
  -2   6   7      364.25      383.09     23.37 o 
  -1   6   7       15.06        6.65      7.73 o 
   0   6   7       31.09       38.07     11.33 o 
   1   6   7       94.74       92.09     15.40 o 
   2   6   7       21.17       16.92     10.95 o 
   3   6   7        2.55        9.83      9.09 o 
  -7   7   7       29.64       36.63     12.26 o 
  -6   7   7       92.15       91.88     15.06 o 
  -5   7   7        4.17        6.74      6.45 o 
  -4   7   7       24.25       22.88      7.32 o 
  -3   7   7       21.35       15.41      8.25 o 
  -2   7   7       89.32       82.45     12.88 o 
  -1   7   7       13.23       12.42      8.80 o 
   0   7   7       22.27       30.28     10.17 o 
   1   7   7       32.46       44.59     12.19 o 
   2   7   7        1.40       -3.33      6.99 o 
   3   7   7       30.89       40.28     12.90 o 
  -7   8   7        7.90       10.79     10.42 o 
  -6   8   7       17.49        8.43      7.56 o 
  -5   8   7      124.99      138.28     16.74 o 
  -4   8   7       82.83       83.28     11.05 o 
  -3   8   7        1.57        1.44      7.23 o 
  -2   8   7        2.37       10.87      7.30 o 
  -1   8   7      200.74      194.89     18.63 o 
   0   8   7        4.73        0.49      7.35 o 
   1   8   7       71.63       83.50     13.84 o 
   2   8   7       32.96       29.98     11.35 o 
   3   8   7        5.19       11.17      9.63 o 
  -7   9   7       44.73       36.07     11.61 o 
  -6   9   7        0.00       -5.13      5.44 o 
  -5   9   7       15.21       15.69      7.93 o 
  -4   9   7        0.66       -6.23      4.15 o 
  -3   9   7      272.91      259.82     20.36 o 
  -2   9   7       16.75       18.39      8.53 o 
  -1   9   7        4.42        2.64      7.08 o 
   0   9   7        1.55       -5.01      5.89 o 
   1   9   7      100.78      109.16     20.45 o 
   2   9   7       28.16       20.62      9.24 o 
   3   9   7        2.13      -12.24      9.06 o 
  -7  10   7       24.41       12.93      9.07 o 
  -6  10   7        9.27        6.83      8.04 o 
  -5  10   7       31.76       27.97      8.28 o 
  -4  10   7        0.73       -0.51      5.25 o 
  -3  10   7        0.34        0.99      5.77 o 
  -2  10   7       13.25        7.87      7.18 o 
  -1  10   7       13.42        7.57      5.81 o 
   0  10   7       31.63       35.80     10.93 o 
   1  10   7        7.80       20.90      9.24 o 
   2  10   7       45.39       24.46     35.18 o 
   3  10   7       30.54       38.66     34.46 o 
  -7  11   7        1.82       -2.86      6.34 o 
  -6  11   7       11.20       13.93      8.82 o 
  -5  11   7       19.59       18.92      7.71 o 
  -4  11   7       11.29        3.00      6.37 o 
  -3  11   7        0.22       -0.50      6.02 o 
  -2  11   7       40.10       31.57      9.59 o 
  -1  11   7       26.39       21.20      7.16 o 
   0  11   7       10.75        5.21      7.83 o 
   1  11   7        5.67       31.08     14.32 o 
   2  11   7        6.59        9.80     13.37 o 
   3  11   7        1.21       -4.16     15.65 o 
  -7  12   7       35.58       23.01     10.86 o 
  -6  12   7        5.25        2.84      6.62 o 
  -5  12   7       13.88       10.95      7.18 o 
  -4  12   7        0.00       -2.74      4.45 o 
  -3  12   7       13.04       20.72      9.29 o 
  -2  12   7      138.75      141.50     16.17 o 
  -1  12   7      150.69      114.29     14.92 o 
   0  12   7       76.74       77.32     15.74 o 
   1  12   7        5.69       -0.53     16.44 o 
   2  12   7       26.39       15.65     13.66 o 
  -7  13   7        0.77       -3.85      6.68 o 
  -6  13   7       12.60        4.30      7.21 o 
  -5  13   7        3.93        5.61      5.84 o 
  -4  13   7      113.66      109.82     12.87 o 
  -3  13   7       19.26       13.73     13.19 o 
  -2  13   7       57.94       49.46     11.47 o 
  -1  13   7        2.37        1.41      7.49 o 
   0  13   7        0.50       -5.02      6.41 o 
   1  13   7       15.18        7.65     12.82 o 
   2  13   7       33.85       24.03     15.79 o 
  -7  14   7        9.13       -1.19     12.48 o 
  -6  14   7       23.79       17.09      9.09 o 
  -5  14   7        9.40        2.54      5.44 o 
  -4  14   7       58.01       59.81     10.39 o 
  -3  14   7       48.31       53.92     12.05 o 
  -2  14   7       77.93       85.67     13.42 o 
  -1  14   7       89.92       82.15     14.82 o 
   0  14   7       82.97       75.89     42.54 o 
   1  14   7       25.25        8.63     23.05 o 
   2  14   7       25.60        1.60     15.05 o 
  -7  15   7       23.54       12.18     10.14 o 
  -6  15   7        2.56        3.45      7.38 o 
  -5  15   7        0.39        0.41      5.63 o 
  -4  15   7        5.54        7.37      6.18 o 
  -3  15   7       18.32       12.74      8.41 o 
  -2  15   7       45.87       36.85      9.13 o 
  -1  15   7       16.66       12.87      9.53 o 
   0  15   7       33.38       31.43     16.80 o 
   1  15   7        1.19       -6.09     13.27 o 
   2  15   7       24.01       44.59     16.87 o 
  -6  16   7       17.49        9.30      7.21 o 
  -5  16   7       23.19       29.88      8.85 o 
  -4  16   7        1.38        4.50      5.79 o 
  -3  16   7        6.33        9.61      7.72 o 
  -2  16   7        5.46        1.97      9.15 o 
  -1  16   7       32.42       42.18     12.35 o 
   0  16   7        6.54        4.45     11.87 o 
   1  16   7       23.81        8.63     12.08 o 
   2  16   7        0.29      -16.51     11.01 o 
  -6  17   7       22.46       19.12      7.95 o 
  -5  17   7        2.88        0.92      5.74 o 
  -4  17   7       10.48        8.52      6.06 o 
  -3  17   7        2.97        0.26      6.38 o 
  -2  17   7       85.23       58.43     13.76 o 
  -1  17   7        0.64       -5.70      7.85 o 
   0  17   7        0.00        6.54     13.05 o 
   1  17   7       48.12       31.76     34.82 o 
   2  17   7        0.12      -10.07     11.84 o 
  -6  18   7        0.05        2.33      6.47 o 
  -5  18   7        3.90        1.07      6.21 o 
  -4  18   7        7.27        8.48      6.89 o 
  -3  18   7        0.01        1.24      8.50 o 
  -2  18   7       11.64        4.97      9.76 o 
  -1  18   7        4.38       -3.65      8.08 o 
   0  18   7        6.11       11.15      9.11 o 
   1  18   7       39.40       34.87     17.86 o 
   2  18   7       13.78      -15.53     12.28 o 
  -6  19   7        1.32        0.18      7.75 o 
  -5  19   7       36.22       33.31      9.04 o 
  -4  19   7       10.68        8.54      6.46 o 
  -3  19   7        1.96       -6.42     12.24 o 
  -2  19   7        6.58        2.70      9.24 o 
  -1  19   7        3.69       -2.39      8.65 o 
   0  19   7        0.07       -1.19      7.54 o 
   1  19   7        8.30       15.71     14.63 o 
  -6  20   7        0.75        0.57      8.28 o 
  -5  20   7        9.16        7.76      6.95 o 
  -4  20   7       34.04       33.66      9.51 o 
  -3  20   7        3.39        4.90      8.78 o 
  -2  20   7        0.79       -5.40     10.14 o 
  -1  20   7        0.34       -1.83      9.02 o 
   0  20   7        7.77       -0.81     11.17 o 
   1  20   7        4.60        0.18     13.38 o 
  -5  21   7        4.01       10.37     15.49 o 
  -4  21   7        8.20       16.34      8.36 o 
  -3  21   7        0.13        4.98      9.75 o 
  -2  21   7        1.16       -2.59      9.09 o 
  -1  21   7       19.64       28.97     13.00 o 
   0  21   7        9.42       11.39     10.03 o 
   1  21   7       35.57        9.51     15.27 o 
  -5  22   7        1.35       -8.24      9.98 o 
  -4  22   7        1.03        1.78      6.66 o 
  -3  22   7       17.03        5.12      9.61 o 
  -2  22   7        7.77        4.95      9.90 o 
  -1  22   7        1.38       -6.44      8.95 o 
   0  22   7       11.99       10.77      9.71 o 
   1  22   7       43.96       40.25     20.52 o 
  -5  23   7       20.16       26.35     12.19 o 
  -4  23   7        2.00        6.00     10.58 o 
  -3  23   7        1.40        0.83      8.90 o 
  -2  23   7        0.78        1.31      8.88 o 
  -1  23   7       37.17       30.56     13.40 o 
   0  23   7        2.91       -4.31     11.49 o 
  -4  24   7       12.69       29.40     12.38 o 
  -3  24   7        1.29       13.98     11.67 o 
  -2  24   7        1.81        3.16      9.99 o 
  -1  24   7       87.46      117.43     18.97 o 
   0  24   7        3.01       -3.99     10.11 o 
  -4  25   7       19.80       29.70     12.43 o 
  -3  25   7        3.25       11.47     11.19 o 
  -2  25   7       19.01       35.13     13.68 o 
  -1  25   7       40.38       37.93     13.86 o 
  -3  26   7       40.05       46.12     15.54 o 
  -2  26   7       25.67       54.98     15.74 o 
  -1  26   7        4.24        3.93     11.13 o 
  -2  27   7       18.90       13.15     15.41 o 
  -6   0   8       93.57       76.29     21.15 o 
  -4   0   8       44.67       34.62     14.97 o 
  -2   0   8      157.72      155.60     25.59 o 
   0   0   8       33.71       28.28     14.66 o 
   2   0   8       18.15       11.80     15.29 o 
  -7   1   8       70.47       46.23     13.46 o 
  -6   1   8        0.02        3.62      6.43 o 
  -5   1   8        6.04        2.35      6.88 o 
  -4   1   8        6.99       11.22      7.70 o 
  -3   1   8        7.02        9.48      6.90 o 
  -2   1   8        3.64        0.46      7.50 o 
  -1   1   8        2.67       -1.05      7.06 o 
   0   1   8       21.33       31.31     11.38 o 
   1   1   8       17.26       32.34     12.94 o 
   2   1   8       38.74       36.38     18.62 o 
  -7   2   8       29.66       15.36     10.27 o 
  -6   2   8        4.91       14.26      8.27 o 
  -5   2   8       20.51       14.13      8.50 o 
  -4   2   8       15.49        8.07      7.06 o 
  -3   2   8        4.71       13.75      6.20 o 
  -2   2   8      135.33      142.52     23.85 o 
  -1   2   8       43.96       66.91     13.72 o 
   0   2   8       47.80       59.09     13.63 o 
   1   2   8        0.17      -10.28      6.85 o 
   2   2   8        0.01       -4.06      8.56 o 
  -7   3   8       25.60        9.87      9.21 o 
  -6   3   8        2.62        0.79      7.55 o 
  -5   3   8       47.55       42.80     12.25 o 
  -4   3   8        0.13        1.39      5.35 o 
  -3   3   8        0.16       -1.86      4.89 o 
  -2   3   8        6.51       13.51      9.59 o 
  -1   3   8        5.38       11.36      8.58 o 
   0   3   8        5.22        9.06      9.41 o 
   1   3   8        8.39       12.17     10.46 o 
   2   3   8       29.95       31.09     13.11 o 
  -7   4   8       15.50        6.97      8.72 o 
  -6   4   8       33.46       25.79     10.71 o 
  -5   4   8       14.12       17.22      8.76 o 
  -4   4   8       23.28       16.10      8.29 o 
  -3   4   8        0.13        1.02      4.67 o 
  -2   4   8       30.53       24.12      9.68 o 
  -1   4   8      122.21      129.89     17.43 o 
   0   4   8       38.96       21.95     16.76 o 
   1   4   8       21.24       31.34     12.56 o 
   2   4   8       23.28       27.37     12.16 o 
  -7   5   8       14.16        2.37     16.99 o 
  -6   5   8        2.33       -0.62     10.42 o 
  -5   5   8        3.37       -2.26      5.66 o 
  -4   5   8        0.00        7.58      6.38 o 
  -3   5   8       20.30       31.15     10.70 o 
  -2   5   8       18.75       27.41     10.03 o 
  -1   5   8       24.04       31.79     11.37 o 
   0   5   8        3.30       -0.57      8.06 o 
   1   5   8       10.16        9.62     10.50 o 
  -7   6   8       53.88       38.90     15.57 o 
  -6   6   8        0.19        5.21      7.68 o 
  -5   6   8      114.27      103.02     15.91 o 
  -4   6   8        6.47       -0.59      5.73 o 
  -3   6   8        0.18        1.76      6.92 o 
  -2   6   8        3.33        2.48      6.05 o 
  -1   6   8       70.91       83.16     14.70 o 
   0   6   8        0.65        1.53      8.33 o 
   1   6   8       21.65       32.12     12.90 o 
  -7   7   8        9.14        2.30      9.39 o 
  -6   7   8       18.76       20.39     10.08 o 
  -5   7   8       10.61        7.80      7.59 o 
  -4   7   8       15.26       16.54      8.99 o 
  -3   7   8        6.79        6.36      8.13 o 
  -2   7   8       11.84       11.50      7.41 o 
  -1   7   8       19.30       26.02     11.13 o 
   0   7   8        2.51        5.01      9.38 o 
   1   7   8       72.16      121.70     26.38 o 
  -6   8   8        0.03       -3.25      6.81 o 
  -5   8   8        7.22        3.19      7.22 o 
  -4   8   8       18.21        9.86      6.77 o 
  -3   8   8        3.24        9.25      8.05 o 
  -2   8   8       15.07        8.93      8.09 o 
  -1   8   8        1.41        6.30      8.85 o 
   0   8   8       13.88        3.85      8.25 o 
   1   8   8       24.35       29.06     12.24 o 
  -6   9   8       59.28       48.37     13.43 o 
  -5   9   8        0.47        1.22      6.12 o 
  -4   9   8       15.63        6.22      6.62 o 
  -3   9   8       21.66        7.65      8.60 o 
  -2   9   8        1.67        2.89      6.74 o 
  -1   9   8        0.14        0.41      6.17 o 
   0   9   8        5.78       -0.48      9.90 o 
   1   9   8       33.15       35.57     13.48 o 
  -6  10   8        1.16        5.73      8.10 o 
  -5  10   8        6.31        5.38      7.91 o 
  -4  10   8       18.15       17.43      7.48 o 
  -3  10   8        0.30        4.19     10.34 o 
  -2  10   8        0.66        3.29      7.33 o 
  -1  10   8        7.38       18.70      9.47 o 
   0  10   8        1.25       -4.15      7.88 o 
   1  10   8       32.58       65.69     15.32 o 
  -6  11   8        5.76        1.84      7.42 o 
  -5  11   8       34.08       26.78     10.92 o 
  -4  11   8       69.84       47.65     10.09 o 
  -3  11   8       10.40        4.45      8.46 o 
  -2  11   8       24.78       14.48      8.98 o 
  -1  11   8        5.29       10.49      7.80 o 
   0  11   8       33.51       35.33     12.22 o 
   1  11   8       13.52       14.66     18.66 o 
  -6  12   8       14.00       13.23      9.60 o 
  -5  12   8        0.89       -4.40      6.56 o 
  -4  12   8       11.83       15.47      7.26 o 
  -3  12   8       47.72       26.90     11.19 o 
  -2  12   8        2.24        5.44      7.84 o 
  -1  12   8        0.93       -3.01     12.44 o 
   0  12   8       11.40        7.58      9.83 o 
   1  12   8       31.89       53.93     15.35 o 
  -6  13   8        8.68       12.43      9.05 o 
  -5  13   8       10.65        5.35      6.61 o 
  -4  13   8        4.14        2.99      7.01 o 
  -3  13   8        3.64        0.80      7.85 o 
  -2  13   8       23.59       28.10     11.29 o 
  -1  13   8        0.98      -15.05     12.60 o 
   0  13   8       28.65       21.63     17.98 o 
   1  13   8       13.22       31.29     17.79 o 
  -6  14   8        2.19        5.39      8.18 o 
  -5  14   8        8.56        2.84      6.38 o 
  -4  14   8        3.58        5.12      6.53 o 
  -3  14   8        4.08        4.47      8.49 o 
  -2  14   8        2.05       21.87     16.32 o 
  -1  14   8       29.59       41.12     20.44 o 
   0  14   8       54.41       91.58     25.43 o 
  -5  15   8       16.54        2.99      8.22 o 
  -4  15   8       16.59       20.83      8.50 o 
  -3  15   8        9.17       -3.05      7.59 o 
  -2  15   8      125.03      171.52     30.50 o 
  -1  15   8       25.80       38.82     20.44 o 
   0  15   8      111.65      143.55     30.26 o 
  -5  16   8        0.05       -4.65      5.50 o 
  -4  16   8        0.23       -4.31      5.88 o 
  -3  16   8        0.81       -2.06     13.86 o 
  -2  16   8        0.21       -4.67     15.29 o 
  -1  16   8       12.02        6.10     16.16 o 
   0  16   8        8.57       11.25     17.19 o 
  -5  17   8        6.92        9.39      7.65 o 
  -4  17   8       22.06       21.16      8.29 o 
  -3  17   8       42.86       44.60     19.89 o 
  -2  17   8       31.60       13.78     17.03 o 
  -1  17   8        0.04        9.03     17.43 o 
   0  17   8       54.67       73.76     26.70 o 
  -5  18   8        0.35        6.59      7.35 o 
  -4  18   8        0.05        1.49      7.65 o 
  -3  18   8        1.28       13.78     16.72 o 
  -2  18   8        3.82       -2.93     14.42 o 
  -1  18   8        1.02        2.69     16.72 o 
   0  18   8        9.10       15.21     17.71 o 
  -4  19   8       18.40       18.08     10.74 o 
  -3  19   8        3.62       -6.50     15.37 o 
  -2  19   8        0.27       -1.51     16.32 o 
  -1  19   8        6.65        8.40     18.78 o 
  -4  20   8        0.44        4.79     10.58 o 
  -3  20   8        0.74      -13.39     12.83 o 
  -2  20   8        0.92       -4.91     14.74 o 
  -1  20   8        5.52       -1.11     16.48 o 
  -3  21   8        8.01       22.18     20.12 o 
  -2  21   8        0.39       -1.35     16.32 o 
  -5   0   9       32.81       31.21     17.11 o 
  -3   0   9      135.94      134.21     26.06 o 
  -1   0   9       91.55      144.27     28.12 o 
  -5   1   9       78.98       75.14     15.08 o 
  -4   1   9       13.54       20.31     11.05 o 
  -3   1   9       71.83      102.15     16.71 o 
  -2   1   9        8.36       -1.35     13.71 o 
  -1   1   9        0.86        4.66      9.32 o 
  -5   2   9       12.76       15.51      9.36 o 
  -4   2   9       33.69       25.01     10.37 o 
  -3   2   9       78.55       96.60     16.13 o 
  -2   2   9      101.33      139.72     18.70 o 
  -1   2   9        0.80       -8.33      8.11 o 
  -5   3   9        7.44        3.53      7.19 o 
  -4   3   9       36.03       28.08     15.01 o 
  -3   3   9        4.59        7.25      6.97 o 
  -2   3   9        0.66        7.35      7.71 o 
  -1   3   9        2.76      -13.35     12.72 o 
  -5   4   9        2.16        5.68      7.11 o 
  -4   4   9       25.19       22.89      9.81 o 
  -3   4   9        0.11        3.03      5.75 o 
  -2   4   9        9.56       10.28      9.02 o 
  -1   4   9        1.83      -11.67      7.78 o 
  -5   5   9        3.64        0.48      7.00 o 
  -4   5   9       24.99       17.72      9.18 o 
  -3   5   9        0.53       -1.76      5.37 o 
  -2   5   9        2.98        5.64      8.52 o 
  -1   5   9        6.24       21.47     16.95 o 
  -5   6   9        1.03        1.50      6.67 o 
  -4   6   9        0.33        0.58      7.18 o 
  -3   6   9        2.03        4.08      6.31 o 
  -2   6   9        0.13        0.99      7.81 o 
  -1   6   9        6.59       16.64     17.11 o 
  -5   7   9        3.78        1.75      7.90 o 
  -4   7   9        5.25        1.57      7.63 o 
  -3   7   9        0.33        1.75      8.48 o 
  -2   7   9        0.66       -1.80      6.95 o 
  -1   7   9        6.07       -0.90     10.38 o 
  -5   8   9        9.04       11.00      8.76 o 
  -4   8   9        2.84       -0.58      6.56 o 
  -3   8   9        3.08       12.77      9.65 o 
  -2   8   9        8.37        2.63     12.00 o 
  -1   8   9       31.58       35.45     12.17 o 
  -5   9   9        2.34        0.41      7.33 o 
  -4   9   9        0.61        0.98      6.69 o 
  -3   9   9        2.70        2.88      7.56 o 
  -2   9   9        1.83        6.23      8.25 o 
  -1   9   9        6.35       -0.16     15.69 o 
  -4  10   9        0.44        0.91      6.91 o 
  -3  10   9        0.55        2.00      8.12 o 
  -2  10   9        3.31       12.97      9.50 o 
  -4  11   9       18.65       22.36      9.08 o 
  -3  11   9       55.67       66.59     14.98 o 
  -2  11   9       27.61       49.01     16.04 o 
  -4  12   9       71.84       79.13     13.23 o 
  -3  12   9       12.34        6.23      9.09 o 
  -2  12   9        3.77        0.16     14.66 o 
  -3  13   9       72.69       75.45     15.72 o 
                                                 
